# Supplementary material for: Phospholipid biosynthesis regulation for improving pigment production by Monascus in response to ammonium chloride stress
Source: Appl Environ Microbiol. 2024 Sep 17;90(10):e01146-24. doi: 10.1128/aem.01146-24 (PMC11497785; doi:10.1128/aem.01146-24)
Supplement: Table S1 — Difference in lipidIon in Monascus cultured with ammonium chloride between 0 g/L and 15 g/L. [file aem.01146-24-s0001.xls]

Supplemental table 1 Difference in lipidIon in Monascus cultured with ammonium chloride between 0 g/L and 15g/L
	LipidIon	ANCL15	ANCL0
	PG(30:2)+NH4	768.8348691	109.2678889
	PS(30:2)+H	148.6702756	47.16739532
	Cer(d18:0_18:0)+HCOO	0.718120648	1.230730579
	Cer(d36:0+O)+HCOO	0.096031421	0.183807405
	Cer(d36:1)+HCOO	0.031921237	0.038298235
	Cer(d37:0)-H	0.002681988	0.003481637
	Cer(d38:1)+HCOO	0.053933943	0.040707263
	Cer(d18:1_18:0)+HCOO	0.014974475	0.012107339
	Cer(d19:0_18:0)+HCOO	0.004707195	0.010927678
	Cer(m35:0)+HCOO	0.020301021	0.038195624
	Cer(d17:1_19:0+O)+HCOO	0.045912617	0.077788378
	Cer(m19:0_18:0+O)+HCOO	0.076133975	0.127031669
	Cer(d43:0+O)+HCOO	1.08834264	1.183865937
	Cer(d15:1_15:0)+HCOO	0.021194669	0.023474382
	Cer(t17:0_21:0)-H	0.026505174	0.02189519
	Cer(t18:1_19:1)-H	0.008724895	0.006335341
	Cer(d20:2_18:0+O)-H	0.032881004	0.017973619
	CerG3GNAc1(d44:6)-2H	0.02625683	0.021270084
	CL(59:3)-2H	8.91329663	6.584267057
	CL(59:3)-2H	12.03266685	10.28046112
	CL(70:12)-2H	4.516161497	4.021091746
	CL(71:12)-2H	8.238077815	8.618502804
	CL(79:12)-2H	11.34378849	11.62552453
	CL(80:16)-2H	76.32881223	37.41588636
	CL(72:7)-H	9.005552343	5.919993658
	CL(72:6)-H	4.13477552	2.982851066
	CL(74:11)-H	2.523831163	1.795732077
	CL(68:4)-2H	1.185070069	5.61506898
	CL(73:14)-2H	17.48742943	3.837009763
	GD2(t41:2)-2H	6.002620745	7.313762198
	LPA(18:1)-H	315.1259429	400.4242462
	LPA(18:2)-H	423.3196367	517.7042881
	LPA(18:2)-H	49.20837589	29.08861131
	LPC(16:0)+HCOO	1.012466523	0.471006667
	LPC(18:0)+HCOO	0.423664808	0.467523171
	LPC(18:1)+HCOO	2.558930109	4.27694091
	LPE(18:1)-H	46.47508483	72.31779515
	LPE(18:0)-H	2.045339016	6.843949794
	LPE(18:2)-H	28.74189226	46.21225432
	LPI(18:1)-H	586.1962946	783.3605545
	LPS(18:1)-H	22.04296276	34.23379435
	LPS(10:0)-H	737.5669362	283.361154
	LPS(18:2)-H	24.58177958	24.5764722
	MGDG(47:12)-H	5.251462747	8.53383311
	MGDG(49:11)+HCOO	1.538081991	1.666685066
	MGMG(15:2)+HCOO	91.80400098	130.445471
	MGMG(15:2)+HCOO	19.51217783	21.12930463
	PA(16:0_18:1)-H	164.8582596	172.3039089
	PA(16:0_18:2)-H	215.8201068	237.3294911
	PA(17:1_19:0)-H	175.5914807	178.6923263
	PA(18:1_18:1)-H	288.3983295	299.4798518
	PA(18:2_18:2)-H	147.9475798	123.7221062
	PA(34:4)-H	50.22139727	45.84879504
	PA(35:1)-H	23.75242059	18.16457383
	PC(27:1)-CH3	52.5047707	52.19917737
	PC(27:1e)+HCOO	13.06834107	6.350757756
	PC(27:1e)+HCOO	23.59108072	84.0517526
	PC(18:0_11:1)-CH3	2052.799445	1891.924544
	PC(34:2)+HCOO	18.29103783	32.87358124
	PE(27:1)-H	15.2504362	18.85639781
	PE(29:1)-H	150.8815817	134.9816954
	PE(16:0_18:1)-H	31.38047363	49.17482729
	PE(20:0)-H	1.085299768	2.450487684
	PE(28:1)-H	2.985601723	3.545080444
	PE(27:1)-H	1.342135342	1.875008315
	PE(29:1)-H	2.526996311	4.204406232
	PE(19:0_6:0)-H	8.807261151	8.387379143
	PG(4:0_6:0)-H	6879.641059	6537.870622
	PG(26:2e)-H	20.18950099	28.55426257
	PG(31:5)-H	23.70308162	30.89538394
	PI(23:0e)-H	188.246561	370.5364447
	PI(23:0e)-H	356.9643868	548.7731675
	PI(18:3e_9:0)-H	478.9823625	126.3897747
	PI(52:4)-H	224.1054901	130.6291261
	PS(28:1e)-H	37.61198496	33.12840438
	PS(8:0e_16:0)-H	20.5930085	19.78439715
	PS(8:0e_18:2)-H	42.80327326	53.82490494
	PS(10:0e_18:2)-H	33.96855993	36.01710826
	PS(28:0e)-H	4.888896704	5.183868961
	PS(30:1e)-H	7.759568429	3.738165228
	PS(36:5)-H	2.698600733	2.686484936
	PS(16:0_20:4)-H	3.548878158	3.904524998
	PS(10:0e_16:0)-H	16.95006749	17.76607754
	PS(22:2e)-H	14.03903173	5.502526155
	PS(13:0_13:0)-H	0.253872616	0.928212191
	Cer(d22:2_18:0+O)+H	0.218847413	0.425315593
	Cer(m32:0)+NH4	1.975230258	1.954909708
	DG(36:6e)+H	27.6281889	30.73949536
	DG(36:6e)+H	695.3892569	707.6978483
	DG(35:0)+NH4	41.76196135	95.48821077
	DG(38:3e)+H	298.552164	252.2886731
	LPC(18:1)+H	2.205272089	3.862646706
	LPG(8:0)+H	227.2377163	1068.942821
	LPG(10:0)+H	1039.638954	1775.280454
	MG(16:2e)+H	52.11466864	69.9398811
	MG(18:3e)+H	1409.315057	1703.754879
	MGDG(32:9e)+NH4	5.329204122	7.525153312
	Cer(m32:0)+NH4	0.01485847	0.017136898
	PA(36:2)+H	6.045090812	12.33879509
	PA(36:3)+H	24.48259365	11.573033
	PA(6:0_24:2)+NH4	5.2488703	3.75231584
	PA(34:0)+Na	6.010175072	7.315189706
	PA(36:4)+H	4.226354493	6.055277652
	PA(17:0_6:0)+NH4	6.94983662	3.798070088
	PA(34:3)+H	1.077733299	1.630805526
	PC(20:1_6:0)+H	172.9489489	144.0162893
	PC(6:0_21:1)+H	2.438537514	2.517050711
	PC(8:1e_10:1)+H	35.96372139	97.60247258
	Cer(m18:1_18:0)+H	0.008130343	0.019353704
	PC(16:1e_6:0)+H	4.950589303	2.937623548
	PC(16:1e_8:0)+H	4.978786423	3.428787251
	PC(20:1_8:0)+H	444.7587341	441.0421276
	PC(17:0_14:1)+H	8.748635971	19.37660388
	PC(25:1_9:0)+H	15.27075174	44.90811255
	PC(24:1_12:2)+H	10.5533856	24.20395759
	PC(35:1_11:2)+H	1.230602542	2.170280719
	PC(26:1)+H	0.955325907	0.525966189
	PC(12:1e_6:0)+H	5.22639923	4.430491468
	PE(6:0_21:1)+H	86.89614058	61.90675618
	Cer(m18:1_18:0)+H	0.014307634	0.022607776
	PE(29:1)+Na	19.2431213	14.82118055
	PE(34:1)+H	73.27632185	121.9132807
	PE(4:0_9:0)+H	1351.112305	1155.048494
	PE(18:2e)+H	39.07911266	56.38229758
	PE(22:2e)+H	2.629595775	4.408023326
	PE(19:1_14:3)+H	254.4936053	227.2548699
	PE(8:1e_8:0)+H	19.48137721	9.807899006
	PE(16:0e)+H	11.75134347	12.07533863
	PE(12:0p_6:0)+H	45.44535448	71.0225709
	PE(10:0e_8:0)+H	2.36708177	6.297802358
	Cer(m20:1_18:0)+H	0.018081738	0.02214341
	PE(38:1)+H	4.239244754	12.38205698
	PG(4:0_9:0)+H	309.3800811	293.8616427
	PG(4:0_9:0)+H	1048.393151	800.5710246
	PG(4:0_11:2)+H	3177.6491	1041.11281
	PG(28:3e)+NH4	132.5156975	78.78290632
	PG(29:0)+NH4	239.7059095	319.2802558
	PG(30:2)+NH4	18.37265644	11.73528377
	PG(31:3e)+NH4	18.2703885	10.11039514
	PI(24:0e)+NH4	1572.918197	2105.125867
	Cer(t34:0)+H	0.27836166	0.38580569
	PI(13:0_13:0)+H	137.958407	211.566328
	PI(26:5)+NH4	1470.097274	1003.455405
	PI(27:2e)+NH4	200.9727136	137.1802873
	PI(28:2)+H	37.82674831	53.16085781
	PI(26:0e)+NH4	30.5016175	38.40649099
	PS(28:1e)+H	2.479642615	3.679666788
	PS(6:0_11:4)+H	11.08560689	6.037211433
	PS(26:1e)+H	1.743965527	1.518448099
	PS(28:2)+H	33.50757336	13.50974257
	Cer(t34:0)+H	0.004953409	0.007662181
	PS(34:1)+H	2.894599091	5.114773948
	PS(44:4)+H	0.724963816	1.925783841
	ST(d30:2+O)+NH4	0.04575904	0.039274616
	ST(m36:4)+H-H2O	0.108552081	0.059938923
	ST(m46:1+O)+Na	1.545883302	0.538594905
	ST(d35:3)+H-H2O	0.011592961	0.0126266
	TG(18:2_18:2_18:2)+NH4	60.69625737	51.70357336
	TG(4:0_11:1_12:4)+NH4	0.495716421	0.158280121
	TG(6:0_10:4_11:1)+Na	0.326636019	0.043296744
	TG(9:0_11:1_18:1)+NH4	0.080359079	0.042183371
	Cer(t36:1)+H	0.007149524	0.011806297
	TG(38:2)+NH4	0.302157837	0.077117137
	TG(9:0_9:0_20:4)+Na	0.119087704	0.053764697
	TG(4:0_16:1_18:3)+H	0.085877005	0.034368809
	TG(20:0e_8:0_10:4)+NH4	0.10546788	0.111692728
	TG(12:1e_6:0_20:3)+H	0.402998289	0.451168673
	TG(12:0e_12:4_14:3)+H	0.032482772	0.029887907
	TG(14:1e_12:3_12:3)+H	0.044297933	0.019570799
	TG(18:4_11:3_11:3)+NH4	0.100245199	0.045752947
	TG(20:2_10:4_10:4)+NH4	0.044201311	0.05784819
	TG(18:2_11:4_11:4)+NH4	0.033668793	0.040638775
	Cer(t18:1_18:0)+H-H2O	0.039664896	0.053158411
	TG(17:0_12:2_17:0)+NH4	0.391907414	0.26846182
	TG(12:0_12:0_22:2)+NH4	1.070524801	0.735629318
	TG(12:0_10:4_24:0)+Na	0.229982523	0.25952736
	TG(25:0_9:0_12:4)+H	0.168973802	0.125458636
	TG(16:0_14:0_18:2)+NH4	0.491365938	0.27213229
	TG(16:0_16:0_18:2)+NH4	17.40567728	14.69671615
	TG(18:1_14:0_18:2)+NH4	4.424180001	3.497836141
	TG(30:1_11:0_11:0)+NH4	3.907392982	2.519620543
	TG(15:0_16:0_21:1)+NH4	0.380090605	0.172199208
	TG(16:0_18:1_18:1)+NH4	5.056497272	3.399658864
	Cer(t38:0+O)+H	0.012493143	0.018085106
	TG(24:1_14:1_14:1)+Na	0.086575111	0.060297974
	TG(20:1_12:1_20:1)+NH4	0.273157244	0.182818684
	TG(15:0_15:0_24:2)+NH4	106.5153105	83.67796367
	TG(26:1_14:1_14:1)+NH4	105.7926038	64.07418922
	TG(18:1_18:1_18:3)+H	0.01517587	0.009867341
	TG(18:3_18:2_18:2)+H	0.028640985	0.031910209
	TG(11:0_21:1_22:6)+H	2.169345848	2.21233017
	TG(20:5_14:3_23:1)+Na	0.088090284	0.04549877
	TG(18:4_18:4_21:1)+Na	0.374016857	0.285637542
	TG(58:1)+NH4	0.320002664	0.273322501
	Cer(d22:2_18:1+O)+H	0.358003391	0.719603069
	Cer(t38:3)+H	0.010584548	0.006314888
	TG(19:1_16:0_23:1)+NH4	13.00582541	9.931480795
	TG(58:4)+NH4	0.356193405	0.314164123
	TG(16:0_18:2_24:2)+NH4	1.284783433	0.96828932
	TG(27:1_15:0_18:0)+NH4	20.30883899	16.0299002
	TG(18:1_21:1_21:1)+NH4	12.09108786	8.580845496
	TG(30:0_12:3_18:1)+NH4	0.935270656	0.876828177
	TG(20:0_20:2_20:2)+NH4	7.537674586	5.892731377
	TG(60:5)+NH4	0.788586701	0.711367789
	TG(20:1_20:1_20:3)+H	0.498771075	0.470453049
	TG(4:0_6:0_11:4)+Na	1.120977419	0.297406956
	Cer(t38:3)+Na	0.004399643	0.006515246
	TG(6:0_11:4_12:3)+NH4	0.047877014	0.070685316
	TG(32:4e)+Na	0.063544614	0.032377978
	TG(18:3e_8:0_10:4)+H	0.155010152	0.080696676
	TG(34:5)+NH4	0.027596301	0.004692485
	TG(6:0_6:0_22:1)+Na	0.013499537	0.015752542
	TG(36:9)+NH4	0.026911887	0.016392876
	TG(36:1)+NH4	0.16024628	0.066782018
	TG(9:0_9:0_18:3)+Na	0.017199605	0.018449769
	TG(8:0_8:0_20:2)+Na	0.105927377	0.05390732
	TG(16:1_11:4_11:4)+NH4	0.047558918	0.026592257
	Cer(t20:0_24:0)+H-H2O	0.022659958	0.01503791
	TG(16:2e_11:0_11:0)+NH4	0.031754205	0.041342481
	TG(38:3)+NH4	0.407665913	0.149678857
	TG(8:0_10:4_22:2)+H	0.3353558	0.131234208
	TG(40:9)+NH4	0.443708118	0.211832143
	TG(9:0_9:0_22:4)+NH4	0.121909285	0.059237181
	TG(22:5_10:3_10:4)+NH4	0.231053327	0.11268004
	TG(43:5)+NH4	0.018311072	0.016567518
	TG(44:6e)+Na	0.183819001	0.091860378
	TG(4:0_15:0_24:2)+NH4	0.300323222	0.386600901
	TG(20:0_12:1_12:1)+NH4	0.605046262	0.496484183
	Cer(d30:0)+H	0.033683137	0.043185151
	TG(46:7)+H	0.067939467	0.073086477
	TG(20:4e_6:0_20:5)+Na	0.164855281	0.085043296
	TG(29:1_6:0_11:4)+H	0.242845989	0.230676752
	TG(47:9e)+Na	0.028670498	0.004058794
	TG(16:1e_11:4_22:6)+H	0.275221009	0.288660758
	TG(20:0_8:0_18:3)+NH4	0.739055286	0.528900622
	TG(46:1)+NH4	1.01606436	0.626895345
	TG(48:4)+NH4	0.200333195	0.249061499
	TG(18:1_12:1_18:1)+NH4	0.376106126	0.218754186
	TG(50:7)+H	0.092339915	0.099097353
	Cer(d31:0)+H	0.003007798	0.00421281
	TG(25:1_12:1_12:1)+NH4	0.029347006	0.050083543
	TG(22:1_10:1_18:2)+NH4	1.234655906	1.077791555
	TG(18:0_16:0_16:0)+NH4	0.592181676	0.650912926
	TG(51:5)+NH4	0.054803802	0.10196163
	TG(20:1_14:3_18:2)+Na	0.075503583	0.097224101
	TG(6:0_22:0_24:0)+NH4	1.647025103	1.231835896
	TG(53:4)+NH4	6.224563337	5.386387527
	TG(27:1_6:0_20:2)+NH4	12.08566841	8.676004598
	TG(15:0_15:0_23:1)+NH4	8.06506213	5.633445933
	TG(12:0_22:5_22:5)+H	0.410473589	0.70303219
	Cer(d32:0)+H	1.542381826	2.50074785
	TG(22:3_11:1_22:5)+Na	0.124839712	0.146235755
	TG(55:8)+Na	0.070403487	0.047255327
	TG(56:12)+Na	0.053725524	0.062918384
	TG(19:1_15:0_21:0)+NH4	1.088892219	0.791326833
	TG(56:7)+NH4	0.281035818	0.532384068
	TG(11:0_21:1_23:1)+Na	0.089923613	0.061481441
	TG(16:0_18:2_22:4)+NH4	4.467624727	3.594243533
	TG(17:0_17:0_22:2)+NH4	8.522223895	5.493355597
	TG(20:3_14:3_23:0)+NH4	0.216365321	0.206659368
	TG(57:7)+Na	0.138358213	0.106345741
	Cer(d33:0)+H	0.008345795	0.012209762
	TG(20:0_17:1_20:1)+NH4	0.815995212	0.774290725
	TG(18:0_20:3_20:3)+NH4	0.387389403	0.338235047
	TG(24:1_10:1_24:1)+NH4	0.450446743	0.443412348
	TG(59:5)+NH4	0.863711979	0.706466968
	TG(59:2)+NH4	0.908856456	0.919033475
	TG(60:6)+NH4	1.006125007	0.885752292
	TG(12:0_24:1_24:1)+NH4	24.15276027	18.55113539
	TG(30:0_10:3_22:3)+H	0.511100991	0.424795042
	TG(24:1_14:2_24:1)+H	0.837749288	0.723282084
	TG(61:1)+NH4	0.229530074	0.160527079
	Cer(t32:0)+H	0.005149671	0.005778619
	TG(27:1_18:0_18:0)+NH4	0.387231892	0.228705463
	TG(26:1_16:0_22:0)+NH4	0.369312084	0.26685094
	TG(66:3)+NH4	0.277419175	0.209298912
	TG(28:1_16:0_22:0)+NH4	0.589998271	0.288506972
	TG(20:2_11:1_23:1)+NH4	115.2970042	79.13211268
	TG(18:1e_6:0_10:4)+H	0.12939812	0.146635053
	TG(18:1e_6:0_10:4)+H	0.20389098	0.154900615
	TG(14:1e_10:2_10:2)+H	0.185967336	0.199570876
	TG(12:1e_11:2_11:2)+H	0.111442169	0.098540618
	TG(18:1_10:2_12:2)+H	0.147993796	0.054676366
	Cer(d34:3)+H	0.026841857	0.039278598
	TG(45:7)+Na	0.071330566	0.024887745
	TG(45:7)+NH4	0.026957434	0.026666293
	TG(16:0_14:0_18:2)+NH4	1.643349148	1.230833115
	TG(30:1_10:0_10:0)+Na	0.043836412	0.036056713
	TG(50:1)+NH4	0.040819797	0.029467568
	TG(52:1)+Na	0.119015206	0.073188852
	TG(52:1)+NH4	0.145095949	0.103886085
	TG(24:1_14:1_14:1)+NH4	2.372514172	1.936996342
	TG(18:0_18:0_18:1)+H	0.086835214	0.067205412
	TG(18:0_18:0_18:1)+NH4	0.54780032	0.392230688
	Cer(d34:2)+H	0.024803802	0.046308827
	TG(16:1_19:0_19:0)+NH4	0.176013487	0.167891304
	TG(54:1)+NH4	0.003655409	0.002080282
	TG(30:0_12:1_12:1)+NH4	0.064730708	0.045150375
	TG(18:4_18:0_18:1)+H	0.045880224	0.028290634
	TG(26:1_11:0_21:0)+NH4	0.07187741	0.091411013
	TG(17:0_17:0_24:1)+NH4	0.022316538	0.015118548
	TG(30:1_14:0_14:0)+NH4	0.031152004	0.019491866
	TG(58:2)+NH4	0.01648252	0.014594511
	TG(59:3)+NH4	0.916464398	0.70462363
	TG(26:1_16:1_17:1)+NH4	0.262738768	0.237515604
	Cer(t20:1_18:2)+H	0.042639506	0.099164734
	Cer(d34:1)+H	0.019829035	0.03643374
	TG(20:0_20:0_20:1)+NH4	0.080915005	0.020414633
	TG(60:3)+NH4	0.874740408	0.681033343
	TG(30:0_16:1_16:1)+Na	0.135011183	0.133505766
	TG(6:0_12:0_12:3)+H	0.025333689	0.02084537
	TG(34:7e)+Na	0.021496275	0.022035252
	TG(18:1e_8:0_8:0)+NH4	0.022817268	0.017120696
	TG(43:6)+NH4	0.016083953	0.015077848
	TG(55:7e)+Na	0.425887935	0.5462363
	TG(22:2_12:4_22:2)+H	4.13719531	3.433522071
	TG(55:5)+NH4	0.270920798	0.209861694
	Cer(d34:0)+H	0.976729123	1.658155218
	TG(58:8e)+H	0.352545763	0.073357641
	TG(11:0_22:1_22:2)+Na	0.148089656	0.093168663
	TG(57:3)+NH4	0.124120473	0.080470574
	TG(15:0_21:0_21:0)+NH4	0.092681927	0.049097581
	WE(3:0_17:2)+NH4	49.03124842	32.35075958
	WE(20:0)+NH4	59.28378625	66.94210818
	WE(6:0_16:3)+NH4	9.725446565	22.18096775
	WE(30:1)+NH4	1.817252145	2.917726137
	WE(32:1)+NH4	1.673070679	2.958022806
	Cer(t33:2)+NH4	0.017386393	0.0036146
	Cer(m35:2)+Na	0.099966761	0.087175265
	Cer(d16:0_20:3)+H	0.029677851	0.030215957
	Cer(m21:0_15:0+O)+H	0.032249906	0.010131215
	Cer(d19:2_18:2)+H	0.985070982	0.846165078
	Cer(d18:1_18:1+O)+H	0.010058524	0.021494204
	Cer(d21:2_16:1+O)+H	0.439319557	0.375801408
	Cer(d20:1_18:1)+H	0.059373198	0.042040116
	Cer(d36:0)+H	0.045568012	0.073209318
	Cer(m21:0_17:0+O)+H	0.071179254	0.02079838
	Cer(t17:0_19:0+O)+H	0.017860758	0.023367634
	Cer(d20:0_18:0+O)+H	0.039490221	0.0440459
	Cer(d40:0)+H	0.034675334	0.032796258
	Cer(d39:4+2O)+H	0.012328649	0.009864545
	Cer(d20:0_20:1+O)+H	0.015281178	0.03276916
	Cer(t20:0_24:1)+H-H2O	0.005996267	0.006050807
	Cer(d20:0_24:0)+H	0.211999945	0.270732123
	Cer(d20:1_24:0+O)+H	0.019801513	0.011650462
	Cer(d20:0_24:0+O)+H	0.016229421	0.020530866
	Cer(d18:2_18:1+O)+H	0.039577056	0.049314128
	Cer(d19:2_18:0+O)+H	0.030383511	0.047834809
	Cer(d19:2_18:1)+H	0.00761641	0.005656733
	Cer(m20:1_18:0)+H	0.024049992	0.028768143
	Cer(t20:0_18:0+O)+H	0.004790866	0.009552505
	Cer(d28:0)+H	0.007116245	0.007989973
	Cer(d18:2_18:2)+H	0.007428565	0.008313047
	Cer(d20:2_18:1)+H	0.043409302	0.018974758
	Cer(d38:6)+Na	0.012496526	0.014419945
	Cer(d20:0_26:0)+H	0.031290332	0.042845803
	CerG2GNAc1(t41:2)+NH4	135.4246979	289.7929995
	Cer(d19:2_18:0+O)+H	0.02479149	0.017918019
	CerP(d30:3)+NH4	10.0582972	5.843603812
	CerP(d15:2_15:1)+NH4	6.931980042	5.82194919
	CerP(d15:2_17:1)+NH4	17.66966425	13.15248354
	CerP(d15:2_17:1)+NH4	23.1436904	20.16443663
	CerP(d16:0_16:0+2O)+H-H2O	15.26750416	12.19066964
	CerP(t34:1+2O)+H-H2O	47.57434369	42.23833642
	CerP(t34:2+2O)+H	1.989055329	2.198161939
	CerP(d34:3)+NH4	0.336055495	1.648449032
	Co(28:7)+H	1.619847595	1.955115234
	DG(16:0_18:1)+NH4	984.4710588	1087.762838
	Cer(d21:2_16:0+O)+H	0.019684205	0.013310333
	DG(16:0_18:2)+NH4	2314.096252	3080.346891
	DG(18:1_18:1)+NH4	1795.731647	3203.853804
	DG(34:2e)+H	46.28172882	90.90059185
	DG(34:3e)+H	727.5453236	926.0432414
	DG(34:3e)+H	35.15177767	70.72326539
	DG(34:3e)+H	326.8999278	281.554428
	DG(34:4e)+H	417.786482	783.3172096
	DG(34:4e)+H	1027.301914	1622.686346
	DG(34:4e)+H	56.38415592	78.29805247
	DG(34:4e)+H	1702.399905	1924.307196
	Cer(d19:2_18:1)+H	0.069644459	0.114030897
	DG(36:4e)+H	4781.195446	4466.414618
	DG(36:4e)+H	4144.834174	4956.772589
	DG(36:5e)+H	2814.584936	2496.698403
	DG(36:5e)+H	227.2883084	207.5688872
	DG(36:6e)+H	1210.623881	1313.9478
	DG(19:5e)+H	221.7870662	201.2548408
	DG(19:1e)+NH4	626.9119644	367.7235212
	DG(33:0)+NH4	68.64552865	116.6786988
	DG(18:1_18:3)+H	177.2351944	223.5419283
	DG(35:3)+NH4	17.67892802	25.45815643
	Cer(d20:0_18:0)+H	0.040484786	0.045754649
	DG(42:2e)+H	259.3397742	282.5248964
	DG(41:1)+NH4	224.2044281	137.6196023
	DG(23:3)+NH4	958.3352262	558.4301052
	DG(32:2e)+H	14.19441012	26.82759552
	DG(34:5)+H	355.6571169	416.36218
	DG(34:5)+H	380.7197304	609.0322834
	DG(36:3e)+H	20.92932506	56.61427718
	DG(36:3e)+H	765.3119614	625.3598653
	DG(36:3e)+H	249.6028862	214.2766704
	DG(36:4e)+H	85.89899785	132.5122993
