# Supplementary material for: Phospholipid biosynthesis regulation for improving pigment production by Monascus in response to ammonium chloride stress
Source: Appl Environ Microbiol. 2024 Sep 17;90(10):e01146-24. doi: 10.1128/aem.01146-24 (PMC11497785; doi:10.1128/aem.01146-24)
Supplement: Table S2 — Difference in lipidclass in Monascus cultured with ammonium chloride between 0 g/L and 15 g/L. [file aem.01146-24-s0002.xls]

Supplemental table 2 Difference in lipidclass in Monascus cultured with ammonium chloride between 0 g/L and 15g/L
class	ANCL15-1	ANCL15-2	ANCL15-3	ANCL0-1	ANCL0-2	ANCL0-3	Pvalue	Ratio	Mean_ANCL15	Mean_ANCL0	Sd_ANCL15	Sd_ANCL0
Cer	13.3797604	11.519047	6.391351276	10.66759592	20.3578372	9.578632418	0.482318445	0.770616397	10.43005289	13.53468851	3.619239788	5.934052484
CerG2GNAc1	115.1465411	136.4692934	154.6582592	450.7753686	122.895379	295.7082511	0.180885783	0.467315284	135.4246979	289.7929995	19.77656065	164.0200126
CerG3GNAc1	0.030677995	0.039260654	0.008831841	0.0146641	0.025312984	0.023833168	0.632608555	1.234448793	0.02625683	0.021270084	0.015688792	0.005768599
CerP	180.7979627	110.5318536	77.5819554	88.61022095	26.29006469	194.873985	0.750501883	1.190905142	122.9705906	103.2580902	52.72027761	85.24115555
CL	215.6146721	174.0857824	77.42793163	74.40371381	50.54346556	171.1419881	0.359198918	1.577661183	155.709462	98.69638916	70.90247296	63.8639293
Co	1.455714749	2.884608171	0.519219864	0.79288476	0.588343383	4.484117559	0.827400629	0.828517709	1.619847595	1.955115234	1.191205337	2.19256673
DG	32550.20034	33438.64681	18318.23594	41178.9333	12746.97869	41088.96993	0.754472159	0.887303982	28102.36103	31671.62731	8484.937369	16389.28819
GD2	8.132688236	8.240519499	1.634654499	8.212576007	4.994254093	8.734456495	0.62467378	0.820729548	6.002620745	7.313762198	3.78315394	2.025630321
LPA	2147.863856	128.1874033	86.91060703	848.1168918	647.6157696	1345.918775	0.83346849	0.831545289	787.6539555	947.2171456	1178.157109	359.544736
LPC	10.2811795	5.79077427	2.529046815	5.858689684	17.22930745	4.146355226	0.571891193	0.682997721	6.20033353	9.078117454	3.892260833	7.110868169
LPE	141.6424748	68.86429929	21.28017418	100.1689769	140.5616196	135.3914012	0.265840968	0.616254698	77.2623161	125.3739993	60.61902234	21.98073367
LPG	1024.367625	1269.581555	1506.68083	4124.732331	326.2666785	4081.670815	0.281014058	0.445420963	1266.87667	2844.223275	241.1679788	2180.72067
LPI	1177.115128	574.8736847	6.600071464	903.0600774	797.754278	649.2673081	0.599134569	0.748309691	586.1962946	783.3605545	585.3396666	127.5071641
LPS	222.1133805	696.5466139	1433.915041	303.476318	221.6894834	501.3484601	0.289338185	2.291809402	784.1916786	342.1714205	610.6366017	143.7889739
MG	2607.985498	1491.283429	285.020251	2045.990496	1480.851658	1794.242126	0.67449063	0.823946577	1461.429726	1773.69476	1161.770338	283.1291618
MGDG	14.05748868	13.86441278	8.434345121	24.62040599	8.059416135	20.49719234	0.350382087	0.683683485	12.11874886	17.72567149	3.192247291	8.621345146
MGMG	104.4242745	164.6523615	64.87190042	118.7098629	44.63076424	291.3836998	0.635697484	0.73439778	111.3161788	151.5747756	50.24598355	126.6168617
PA	2982.770631	214.001356	165.1186985	831.9765149	893.2765955	1640.76051	0.998933859	0.998775128	1120.630228	1122.00454	1612.846099	450.3001688
PC	4456.85349	2935.59307	1212.390723	2869.810596	2733.310919	2960.557214	0.98904852	1.004806177	2868.279094	2854.559576	1623.278485	114.3882201
PE	2612.942535	2274.406853	1461.753161	2475.436375	1023.608589	2431.342594	0.823594978	1.070604996	2116.367516	1976.795853	591.6431088	825.7787448
PG	16290.28851	12927.74879	8691.929186	11430.84615	1383.638385	14971.64289	0.506074006	1.364348688	12636.65549	9262.042475	3807.534317	7048.847326
PI	4833.225156	5820.041742	3218.348887	6489.381975	1348.957815	6337.331458	0.958962499	0.978550895	4623.871928	4725.223749	1313.420347	2924.92027
PS	309.1445336	390.481973	459.0406016	247.7404526	240.2088471	296.3037904	0.055841032	1.477414782	386.2223694	261.4176967	75.03876311	30.44603292
ST	0.53262726	4.328510668	0.274224224	0.54563346	0.281239192	1.124432481	0.470778142	2.63175762	1.711787384	0.650435044	2.269828978	0.431255446
TG	646.1099649	606.9538226	496.858502	360.1416194	533.5324502	391.0240875	0.089880782	1.362127189	583.3074298	428.2327191	77.38451855	92.49030623
WE	107.4128001	148.6687318	108.5108802	157.5961001	33.0131917	191.4394615	0.913041542	0.954308603	121.5308041	127.3495844	23.50854713	83.43176568
