# Supplementary material for: Phospholipid biosynthesis regulation for improving pigment production by Monascus in response to ammonium chloride stress
Source: Appl Environ Microbiol. 2024 Sep 17;90(10):e01146-24. doi: 10.1128/aem.01146-24 (PMC11497785; doi:10.1128/aem.01146-24)
Supplement: Table S3 — Significant difference analysis of protein expression in Monascus cultured with ammonium chloride between 0 g/L and 15 g/L. [file aem.01146-24-s0003.xlsx]

## Sheet: ANCL15_vs_ANCL0显著性差异分析
	Supplemental table3 Significant difference analysis of protein expression in Monascus cultured with ammonium chloride between 0 g/L and 15g/L
Accession	Protein Name	Gene Name	Description	ANCL15-1	ANCL15-2	ANCL15-3	average ANCL15	ANCL0-1	ANCL0-2	ANCL0-3	average ANCL0	ANCL15/ANCL0	t test p value
A0A507QMQ8	Uncharacterized protein	MPDQ_001335	Uncharacterized protein OS=Monascus purpureus OX=5098 GN=MPDQ_001335 PE=4 SV=1	2.09207	1.55242	1.81525	1.81991	0.289706	0.269083	0.217649	0.258813	7.03178	0.000578308
A0A507QLW9	Uncharacterized protein	MPDQ_003861	Uncharacterized protein OS=Monascus purpureus OX=5098 GN=MPDQ_003861 PE=4 SV=1	1.85975	1.37389	1.64711	1.62692	0.47055	0.397202	0.437344	0.435032	3.73976	0.00110866
A0A507QTW0	BHLH domain-containing protein	MPDQ_006782	BHLH domain-containing protein OS=Monascus purpureus OX=5098 GN=MPDQ_006782 PE=4 SV=1	1.40771	1.88506	1.5235	1.60543	0.407743	0.488064	0.458783	0.45153	3.55552	0.00137421
A0A507R3M7	Uncharacterized protein	MPDQ_001783	Uncharacterized protein OS=Monascus purpureus OX=5098 GN=MPDQ_001783 PE=4 SV=1	1.6933	1.56313	1.5356	1.59734	0.523128	0.425596	0.434856	0.461193	3.4635	3.92768e-05
A0A507R5V9	4-amino-5-hydroxymethyl-2-methylpyrimidine phosphate synthase	NMT1_2	4-amino-5-hydroxymethyl-2-methylpyrimidine phosphate synthase OS=Monascus purpureus OX=5098 GN=NMT1_2 PE=3 SV=1	1.7901	1.3455	1.59869	1.5781	0.494634	0.47874	0.464816	0.479397	3.29184	0.00104396
A0A507QU46	SHSP domain-containing protein	MPDQ_000344	SHSP domain-containing protein OS=Monascus purpureus OX=5098 GN=MPDQ_000344 PE=3 SV=1	1.75445	1.2797	1.69254	1.57557	0.482233	0.501461	0.46113	0.481608	3.27147	0.00185381
A0A507QU19	Uncharacterized protein	MPDQ_000330	Uncharacterized protein OS=Monascus purpureus OX=5098 GN=MPDQ_000330 PE=3 SV=1	1.3711	1.882	1.45239	1.5685	0.501339	0.494625	0.460472	0.485479	3.23083	0.00242801
A0A507R3N1	Uncharacterized protein	MPDQ_000874	Uncharacterized protein OS=Monascus purpureus OX=5098 GN=MPDQ_000874 PE=4 SV=1	1.40448	1.86291	1.4303	1.5659	0.484274	0.504422	0.475144	0.487946	3.20916	0.00193413
A0A507QLU4	Uncharacterized protein	MPDQ_001826	Uncharacterized protein OS=Monascus purpureus OX=5098 GN=MPDQ_001826 PE=4 SV=1	1.28364	2.00797	1.24123	1.51095	0.571596	0.567759	0.473625	0.53766	2.81023	0.0178461
A0A507QQY9	Uncharacterized protein	MPDQ_000711	Uncharacterized protein OS=Monascus purpureus OX=5098 GN=MPDQ_000711 PE=4 SV=1	1.32433	1.72396	1.4347	1.49433	0.57631	0.549656	0.534683	0.55355	2.69954	0.00141939
A0A507R552	L-arabinitol 4-dehydrogenase	LAD1	L-arabinitol 4-dehydrogenase OS=Monascus purpureus OX=5098 GN=LAD1 PE=3 SV=1	1.39752	1.73403	1.3506	1.49405	0.553199	0.559281	0.549487	0.553989	2.6969	0.0014698
A0A507QNN1	Uncharacterized protein	MPDQ_003192	Uncharacterized protein OS=Monascus purpureus OX=5098 GN=MPDQ_003192 PE=4 SV=1	1.70537	1.26288	1.50175	1.49	0.502533	0.575573	0.600657	0.559588	2.66268	0.00208877
A0A507QL65	Uncharacterized protein	MPDQ_002127	Uncharacterized protein OS=Monascus purpureus OX=5098 GN=MPDQ_002127 PE=4 SV=1	1.26164	1.8296	1.3503	1.48051	0.547926	0.597857	0.550901	0.565562	2.61777	0.0066755
A0A507QIU9	Uncharacterized protein	MPDQ_004833	Uncharacterized protein OS=Monascus purpureus OX=5098 GN=MPDQ_004833 PE=4 SV=1	1.44914	1.54479	1.43763	1.47719	0.622876	0.534089	0.55378	0.570248	2.59043	3.08196e-05
A0A507R5F6	37S ribosomal protein S12, mitochondrial	MRPS12	37S ribosomal protein S12, mitochondrial OS=Monascus purpureus OX=5098 GN=MRPS12 PE=3 SV=1	1.72284	1.19015	1.4998	1.47093	0.623828	0.517753	0.591666	0.577749	2.54597	0.0047813
A0A507R3Y3	Uncharacterized protein	MPDQ_000567	Uncharacterized protein OS=Monascus purpureus OX=5098 GN=MPDQ_000567 PE=4 SV=1	1.50195	1.48429	1.42162	1.46929	0.56624	0.578908	0.587406	0.577518	2.54414	3.76696e-06
A0A507R4R0	Uncharacterized protein	MPDQ_000177	Uncharacterized protein OS=Monascus purpureus OX=5098 GN=MPDQ_000177 PE=4 SV=1	1.08824	2.09614	1.21708	1.46715	0.575851	0.580013	0.574214	0.576693	2.54408	0.0482295
A0A507QYW7	Uncharacterized protein	MPDQ_005328	Uncharacterized protein OS=Monascus purpureus OX=5098 GN=MPDQ_005328 PE=4 SV=1	1.52309	1.43214	1.44766	1.46763	0.559477	0.645345	0.532549	0.579123	2.53423	3.58592e-05
A0A507QMX3	Uncharacterized protein	MPDQ_001336	Uncharacterized protein OS=Monascus purpureus OX=5098 GN=MPDQ_001336 PE=4 SV=1	1.28671	1.8975	1.20568	1.4633	0.363812	0.359902	1.01852	0.580745	2.51969	0.0461859
A0A507R1G2	SBDS domain-containing protein	MPDQ_000847	SBDS domain-containing protein OS=Monascus purpureus OX=5098 GN=MPDQ_000847 PE=4 SV=1	1.52238	1.34016	1.48666	1.44973	0.5624	0.615899	0.608711	0.59567	2.43379	0.000125602
A0A507QVX0	Translationally-controlled tumor protein homolog	TPT1	Translationally-controlled tumor protein homolog OS=Monascus purpureus OX=5098 GN=TPT1 PE=3 SV=1	1.51364	1.3633	1.41831	1.43175	0.617915	0.591925	0.62695	0.612263	2.33845	5.42029e-05
A0A507QW84	ABM domain-containing protein	MPDQ_005633	ABM domain-containing protein OS=Monascus purpureus OX=5098 GN=MPDQ_005633 PE=4 SV=1	1.57824	1.22688	1.48596	1.43036	0.708588	0.558366	0.576363	0.614439	2.32791	0.00210744
A0A507R3G2	Uncharacterized protein	MPDQ_000545	Uncharacterized protein OS=Monascus purpureus OX=5098 GN=MPDQ_000545 PE=4 SV=1	1.3815	1.54965	1.30414	1.41176	0.65179	0.62429	0.613133	0.629738	2.24183	0.00043891
A0A507QK31	Uncharacterized protein	MPDQ_002627	Uncharacterized protein OS=Monascus purpureus OX=5098 GN=MPDQ_002627 PE=3 SV=1	1.30787	1.57545	1.34492	1.40941	0.690713	0.6338	0.570537	0.631683	2.2312	0.00101235
A0A507QL68	PKS_ER domain-containing protein	MPDQ_004385	PKS_ER domain-containing protein OS=Monascus purpureus OX=5098 GN=MPDQ_004385 PE=3 SV=1	1.59589	1.11767	1.49729	1.40362	0.649942	0.627346	0.639201	0.638829	2.19717	0.00633588
A0A507QY63	Phosphoglycerate kinase	PGK1	Phosphoglycerate kinase OS=Monascus purpureus OX=5098 GN=PGK1 PE=3 SV=1	1.48171	1.24301	1.46943	1.39805	0.667032	0.60836	0.654518	0.643303	2.17324	0.000691253
A0A507QYV9	Formate dehydrogenase	FDH1_2	Formate dehydrogenase OS=Monascus purpureus OX=5098 GN=FDH1_2 PE=3 SV=1	1.29214	1.57512	1.31529	1.39418	0.657999	0.628912	0.649278	0.645396	2.1602	0.00119551
A0A507QPA1	4-aminobutyrate aminotransferase	UGA1	4-aminobutyrate aminotransferase OS=Monascus purpureus OX=5098 GN=UGA1 PE=3 SV=1	1.43701	1.37393	1.37279	1.39458	0.599251	0.66511	0.672822	0.645728	2.1597	1.86781e-05
A0A507QS43	Uncharacterized protein	MPDQ_007593	Uncharacterized protein OS=Monascus purpureus OX=5098 GN=MPDQ_007593 PE=4 SV=1	1.51251	1.32923	1.33053	1.39076	0.834367	0.488294	0.629492	0.650718	2.13727	0.00324481
A0A507QYV1	Nitric oxide dioxygenase	MPDQ_006260	Nitric oxide dioxygenase OS=Monascus purpureus OX=5098 GN=MPDQ_006260 PE=3 SV=1	1.55735	1.16433	1.44383	1.3885	0.703445	0.622049	0.632341	0.652612	2.12761	0.00353419
A0A507QS91	Peroxiredoxin Asp f3	ASPF3_1	Peroxiredoxin Asp f3 OS=Monascus purpureus OX=5098 GN=ASPF3_1 PE=3 SV=1	1.39355	1.4127	1.34363	1.3833	0.657861	0.622326	0.687985	0.656057	2.1085	1.30524e-05
A0A507R355	SCP2 domain-containing protein	MPDQ_000852	SCP2 domain-containing protein OS=Monascus purpureus OX=5098 GN=MPDQ_000852 PE=4 SV=1	1.41816	1.34131	1.38006	1.37984	0.666755	0.664048	0.647504	0.659436	2.09246	6.17685e-06
A0A507QZN8	Uncharacterized protein	MPDQ_005910	Uncharacterized protein OS=Monascus purpureus OX=5098 GN=MPDQ_005910 PE=4 SV=1	1.42788	1.35906	1.3377	1.37488	0.774165	0.616137	0.603066	0.664456	2.06918	0.000317693
A0A507R281	Uncharacterized protein	MPDQ_007873	Uncharacterized protein OS=Monascus purpureus OX=5098 GN=MPDQ_007873 PE=4 SV=1	1.28125	1.49939	1.33277	1.37114	0.666215	0.689602	0.643716	0.666511	2.05719	0.000466288
A0A507QMT1	Phosphoenolpyruvate carboxykinase (ATP)	PCK1	Phosphoenolpyruvate carboxykinase (ATP) OS=Monascus purpureus OX=5098 GN=PCK1 PE=3 SV=1	1.42029	1.30142	1.38109	1.3676	0.721473	0.662847	0.628443	0.670921	2.03839	9.53139e-05
A0A507QM27	Cytochrome c oxidase assembly protein COX16, mitochondrial	COX16	Cytochrome c oxidase assembly protein COX16, mitochondrial OS=Monascus purpureus OX=5098 GN=COX16 PE=3 SV=1	1.49416	1.27085	1.32694	1.36398	0.721291	0.629282	0.673268	0.674614	2.02187	0.000669974
A0A507QVM3	Uncharacterized protein	MPDQ_005840	Uncharacterized protein OS=Monascus purpureus OX=5098 GN=MPDQ_005840 PE=3 SV=1	1.28944	1.49108	1.29876	1.35976	0.704236	0.690787	0.636272	0.677098	2.00822	0.00058318
A0A507QPG8	40S ribosomal protein S17	RPS17	40S ribosomal protein S17 OS=Monascus purpureus OX=5098 GN=RPS17 PE=3 SV=1	1.34354	1.36875	1.36064	1.35764	0.773814	0.621229	0.644426	0.679823	1.99705	0.000146551
A0A507R1W6	Glutathione S-transferase, nitrogen catabolite repression regulator	URE2	Glutathione S-transferase, nitrogen catabolite repression regulator OS=Monascus purpureus OX=5098 GN=URE2 PE=3 SV=1	1.31145	1.39575	1.36108	1.35609	0.664945	0.67957	0.697178	0.680564	1.9926	1.33929e-05
A0A507R395	Serine hydroxymethyltransferase	SHM2	Serine hydroxymethyltransferase OS=Monascus purpureus OX=5098 GN=SHM2 PE=3 SV=1	1.33865	1.46749	1.26145	1.35586	0.681937	0.671149	0.689423	0.680836	1.99146	0.000363325
A0A507QVE1	GrpE protein homolog	MGE1	GrpE protein homolog OS=Monascus purpureus OX=5098 GN=MGE1 PE=3 SV=1	1.37393	1.2981	1.39475	1.35559	0.645948	0.711188	0.686913	0.681349	1.98957	4.27959e-05
A0A507QTK8	Redoxin domain-containing protein	MPDQ_006915	Redoxin domain-containing protein OS=Monascus purpureus OX=5098 GN=MPDQ_006915 PE=3 SV=1	1.40209	1.33403	1.32237	1.35283	0.667975	0.688046	0.696079	0.684033	1.97773	1.40461e-05
A0A507QN29	Uncharacterized protein	MPDQ_003258	Uncharacterized protein OS=Monascus purpureus OX=5098 GN=MPDQ_003258 PE=4 SV=1	1.74281	1.08919	1.20495	1.34565	0.698907	0.643012	0.735898	0.692606	1.94288	0.0324584
A0A507R0H1	Uncharacterized protein	MPDQ_002281	Uncharacterized protein OS=Monascus purpureus OX=5098 GN=MPDQ_002281 PE=4 SV=1	1.49195	1.25312	1.27953	1.34153	0.73611	0.644005	0.705437	0.695184	1.92975	0.00129312
A0A507R6N3	Uncharacterized protein	MPDQ_006166	Uncharacterized protein OS=Monascus purpureus OX=5098 GN=MPDQ_006166 PE=3 SV=1	1.34817	1.44284	1.22244	1.33782	0.791584	0.892963	0.408355	0.697634	1.91765	0.0163797
A0A507QUQ5	Uncharacterized protein	MPDQ_008077	Uncharacterized protein OS=Monascus purpureus OX=5098 GN=MPDQ_008077 PE=4 SV=1	1.44384	1.27983	1.28064	1.33477	0.729363	0.628899	0.745039	0.7011	1.90382	0.000640949
A0A507QU30	Peptidyl-prolyl cis-trans isomerase	CSR1	Peptidyl-prolyl cis-trans isomerase OS=Monascus purpureus OX=5098 GN=CSR1 PE=3 SV=1	1.42002	1.31195	1.26997	1.33398	0.735096	0.664236	0.705633	0.701655	1.90119	0.000211195
A0A507QWF8	U1-type domain-containing protein	MPDQ_006518	U1-type domain-containing protein OS=Monascus purpureus OX=5098 GN=MPDQ_006518 PE=4 SV=1	1.67512	1.03439	1.29349	1.33433	0.715568	0.645919	0.746986	0.702824	1.89853	0.0285489
A0A507QU93	ATP synthase subunit gamma	ATP3	ATP synthase subunit gamma OS=Monascus purpureus OX=5098 GN=ATP3 PE=3 SV=1	1.30336	1.4252	1.26792	1.33216	0.742109	0.693117	0.672674	0.702633	1.89595	0.00026495
A0A507R316	Erg10, acetyl-CoA C-acetyltransferase	ERG10	Erg10, acetyl-CoA C-acetyltransferase OS=Monascus purpureus OX=5098 GN=ERG10 PE=3 SV=1	1.45788	1.17598	1.36086	1.33157	0.728548	0.686845	0.697226	0.704206	1.89089	0.00168951
A0A507QJM4	But2 domain-containing protein (Fragment)	MPDQ_006044	But2 domain-containing protein (Fragment) OS=Monascus purpureus OX=5098 GN=MPDQ_006044 PE=4 SV=1	1.08092	1.65296	1.2517	1.32853	0.688711	0.715234	0.709211	0.704386	1.88608	0.0212556
A0A507R6B5	Uncharacterized protein	MPDQ_000004	Uncharacterized protein OS=Monascus purpureus OX=5098 GN=MPDQ_000004 PE=4 SV=1	1.3414	1.29871	1.33233	1.32415	0.814738	0.717367	0.59971	0.710605	1.86341	0.000642164
A0A507QGR6	tRNA (adenine(58)-N(1))-methyltransferase non-catalytic subunit TRM6	TRM6	tRNA (adenine(58)-N(1))-methyltransferase non-catalytic subunit TRM6 OS=Monascus purpureus OX=5098 GN=TRM6 PE=3 SV=1	1.39558	1.27108	1.30482	1.32383	0.756156	0.669917	0.706868	0.71098	1.86197	0.000165211
A0A507QKR1	Uncharacterized protein	MPDQ_003758	Uncharacterized protein OS=Monascus purpureus OX=5098 GN=MPDQ_003758 PE=4 SV=1	1.32554	1.39599	1.24843	1.32332	0.777311	0.663413	0.692331	0.711018	1.86116	0.00036078
A0A507QMI4	SAP domain-containing protein	MPDQ_001534	SAP domain-containing protein OS=Monascus purpureus OX=5098 GN=MPDQ_001534 PE=4 SV=1	1.26761	1.4186	1.28353	1.32325	0.823258	0.649873	0.659881	0.711004	1.8611	0.00115543
Q8X1W8	Alcohol dehydrogenase II	alcB	Alcohol dehydrogenase II OS=Monascus purpureus OX=5098 GN=alcB PE=3 SV=1	1.40972	1.28768	1.26758	1.32166	0.740111	0.718185	0.680338	0.712878	1.85398	0.000217502
A0A507R2N5	Small COPII coat GTPase SAR1	SAR1	Small COPII coat GTPase SAR1 OS=Monascus purpureus OX=5098 GN=SAR1 PE=3 SV=1	1.5513	1.18154	1.23404	1.32229	0.773958	0.640153	0.725744	0.713285	1.85381	0.00752215
A0A507R2X4	Uncharacterized protein	MPDQ_002493	Uncharacterized protein OS=Monascus purpureus OX=5098 GN=MPDQ_002493 PE=4 SV=1	1.36736	1.25895	1.33168	1.31933	0.685847	0.719234	0.738912	0.714665	1.84608	6.93688e-05
A0A507R0Y3	GTP-binding nuclear protein	GSP1	GTP-binding nuclear protein OS=Monascus purpureus OX=5098 GN=GSP1 PE=3 SV=1	1.22785	1.37917	1.34466	1.31723	0.809854	0.672291	0.66685	0.716332	1.83885	0.000782297
A0A507R6Q0	Anaphase-promoting complex subunit 2	MPDQ_007859	Anaphase-promoting complex subunit 2 OS=Monascus purpureus OX=5098 GN=MPDQ_007859 PE=3 SV=1	1.22536	1.38325	1.34178	1.3168	0.707802	0.726732	0.7142	0.716245	1.83847	0.000226975
A0A507QMZ1	Uncharacterized protein	MPDQ_003391	Uncharacterized protein OS=Monascus purpureus OX=5098 GN=MPDQ_003391 PE=4 SV=1	1.29804	1.33282	1.31936	1.31674	0.728329	0.700184	0.721874	0.716796	1.83698	1.41401e-06
A0A507QTI6	L-fuconate dehydratase	LGD1	L-fuconate dehydratase OS=Monascus purpureus OX=5098 GN=LGD1 PE=4 SV=1	1.47318	1.14825	1.33079	1.31741	0.740701	0.708478	0.702678	0.717286	1.83666	0.0031848
A0A507R1Y6	Patatin-like phospholipase domain-containing protein	MPDQ_003109	Patatin-like phospholipase domain-containing protein OS=Monascus purpureus OX=5098 GN=MPDQ_003109 PE=3 SV=1	1.42941	1.14777	1.36982	1.31567	0.678645	0.763681	0.712847	0.718391	1.83141	0.00258593
A0A507QGZ3	Uncharacterized protein	MPDQ_004824	Uncharacterized protein OS=Monascus purpureus OX=5098 GN=MPDQ_004824 PE=4 SV=1	1.15933	1.58043	1.20187	1.31388	0.787981	0.712284	0.655594	0.71862	1.82834	0.012894
A0A507QUJ4	FMN hydroxy acid dehydrogenase domain-containing protein	MPDQ_007354	FMN hydroxy acid dehydrogenase domain-containing protein OS=Monascus purpureus OX=5098 GN=MPDQ_007354 PE=3 SV=1	1.12043	1.62682	1.19227	1.31317	0.731073	0.703711	0.721613	0.718799	1.8269	0.0199028
A0A507R3L1	Secreted beta-glucosidase sun1	SUN1	Secreted beta-glucosidase sun1 OS=Monascus purpureus OX=5098 GN=SUN1 PE=3 SV=1	1.16564	1.46781	1.30747	1.31364	0.797016	0.741253	0.61896	0.719076	1.82684	0.00429962
A0A507QVJ3	Mitochondrial import inner membrane translocase subunit TIM14	PAM18	Mitochondrial import inner membrane translocase subunit TIM14 OS=Monascus purpureus OX=5098 GN=PAM18 PE=4 SV=1	1.38041	1.23626	1.31279	1.30982	0.658274	0.739965	0.771695	0.723311	1.81087	0.000396821
A0A507QLR0	Hexose transporter hxt1	HXT1	Hexose transporter hxt1 OS=Monascus purpureus OX=5098 GN=HXT1 PE=3 SV=1	1.54121	1.09805	1.28842	1.30923	0.756088	0.697902	0.721607	0.725199	1.80534	0.0107295
A0A507QN46	Uncharacterized protein	MPDQ_003351	Uncharacterized protein OS=Monascus purpureus OX=5098 GN=MPDQ_003351 PE=4 SV=1	1.24921	1.3535	1.32069	1.3078	0.805165	0.685683	0.684282	0.725043	1.80376	0.000322714
A0A507QSW8	Succinate semialdehyde dehydrogenase NADP+ linked	UGA2	Succinate semialdehyde dehydrogenase NADP+ linked OS=Monascus purpureus OX=5098 GN=UGA2 PE=4 SV=1	1.27185	1.3375	1.3054	1.30492	0.725456	0.728676	0.728183	0.727438	1.79385	6.95056e-06
A0A507R334	Uncharacterized protein	MPDQ_006096	Uncharacterized protein OS=Monascus purpureus OX=5098 GN=MPDQ_006096 PE=4 SV=1	1.35055	1.31	1.24853	1.30303	0.849049	0.643984	0.697311	0.730115	1.78469	0.00109965
A0A507QQ80	Uncharacterized protein	MPDQ_001094	Uncharacterized protein OS=Monascus purpureus OX=5098 GN=MPDQ_001094 PE=4 SV=1	1.33816	1.25518	1.31441	1.30259	0.774743	0.706893	0.708988	0.730208	1.78386	6.6743e-05
A0A507R6M5	AB hydrolase-1 domain-containing protein	MPDQ_007092	AB hydrolase-1 domain-containing protein OS=Monascus purpureus OX=5098 GN=MPDQ_007092 PE=4 SV=1	1.0585	1.39402	1.44927	1.3006	0.710865	0.774203	0.705823	0.730297	1.78092	0.0100543
A0A507QGK5	MFS domain-containing protein	MPDQ_004944	MFS domain-containing protein OS=Monascus purpureus OX=5098 GN=MPDQ_004944 PE=3 SV=1	1.38719	1.14798	1.37033	1.30183	0.732816	0.742708	0.71774	0.731088	1.78068	0.00180434
A0A507QGL0	Uncharacterized protein	MPDQ_005028	Uncharacterized protein OS=Monascus purpureus OX=5098 GN=MPDQ_005028 PE=4 SV=1	1.20923	1.42779	1.26296	1.29999	0.692562	0.750923	0.750597	0.731361	1.7775	0.00115372
A0A507R577	Rick_17kDa_Anti domain-containing protein	MPDQ_006634	Rick_17kDa_Anti domain-containing protein OS=Monascus purpureus OX=5098 GN=MPDQ_006634 PE=4 SV=1	1.43381	1.19999	1.26775	1.30052	0.72429	0.744301	0.72847	0.732354	1.77581	0.00123431
A0A507QLP8	Uncharacterized protein	MPDQ_004150	Uncharacterized protein OS=Monascus purpureus OX=5098 GN=MPDQ_004150 PE=4 SV=1	1.27725	1.38516	1.21617	1.29286	0.862734	0.647934	0.706362	0.73901	1.74945	0.00238721
A0A507QJ16	Uncharacterized protein	MPDQ_004723	Uncharacterized protein OS=Monascus purpureus OX=5098 GN=MPDQ_004723 PE=4 SV=1	1.28889	1.27914	1.30839	1.29214	0.679979	0.73372	0.803586	0.739095	1.74827	0.000114256
A0A507QL29	Peptidase S53 domain-containing protein	MPDQ_004698	Peptidase S53 domain-containing protein OS=Monascus purpureus OX=5098 GN=MPDQ_004698 PE=4 SV=1	1.09082	1.57159	1.21144	1.29128	0.803157	0.742874	0.671031	0.739021	1.74729	0.0208901
A0A507QZ95	Uncharacterized protein	MPDQ_005998	Uncharacterized protein OS=Monascus purpureus OX=5098 GN=MPDQ_005998 PE=4 SV=1	1.26344	1.31652	1.29104	1.29033	0.748451	0.744162	0.729896	0.740836	1.74173	4.64184e-06
A0A507QLY1	Solute carrier 2 (Facilitated glucose transporter) member 8	SLC2A8	Solute carrier 2 (Facilitated glucose transporter) member 8 OS=Monascus purpureus OX=5098 GN=SLC2A8 PE=3 SV=1	1.51549	1.13579	1.21895	1.29008	0.722942	0.731244	0.772859	0.742349	1.73783	0.00923262
A0A507R4L4	ATP-binding cassette transporter CGR1	PDH1	ATP-binding cassette transporter CGR1 OS=Monascus purpureus OX=5098 GN=PDH1 PE=3 SV=1	1.21612	1.44773	1.20217	1.28867	0.765686	0.727573	0.732759	0.742006	1.73674	0.00245775
A0A507R3W2	Biotin synthase	BIO2	Biotin synthase OS=Monascus purpureus OX=5098 GN=BIO2 PE=3 SV=1	1.27022	1.32306	1.27135	1.28821	0.708805	0.757115	0.761948	0.742622	1.73468	2.33862e-05
A0A507QXU8	Ribosome biogenesis protein RLP24	RLP24	Ribosome biogenesis protein RLP24 OS=Monascus purpureus OX=5098 GN=RLP24 PE=3 SV=1	1.29783	1.23326	1.32873	1.28661	0.739737	0.73294	0.760849	0.744509	1.72813	5.05903e-05
A0A507R2S7	PKS_ER domain-containing protein	MPDQ_005514	PKS_ER domain-containing protein OS=Monascus purpureus OX=5098 GN=MPDQ_005514 PE=4 SV=1	1.33299	1.25323	1.2724	1.28621	0.766153	0.725517	0.743618	0.745096	1.72623	3.53037e-05
A0A507QRA5	FAD_binding_3 domain-containing protein	MPDQ_000587	FAD_binding_3 domain-containing protein OS=Monascus purpureus OX=5098 GN=MPDQ_000587 PE=4 SV=1	1.41874	1.19531	1.2373	1.28379	0.758248	0.730357	0.754587	0.74773	1.71691	0.00148903
A0A507QRZ1	Ribosomal protein S15	RPS15	Ribosomal protein S15 OS=Monascus purpureus OX=5098 GN=RPS15 PE=3 SV=1	1.413	1.17877	1.25366	1.28181	0.716114	0.740726	0.791252	0.749364	1.71053	0.00183225
A0A507QP41	Aspartate aminotransferase	AAT1	Aspartate aminotransferase OS=Monascus purpureus OX=5098 GN=AAT1 PE=3 SV=1	1.27247	1.27337	1.29428	1.28004	0.781594	0.733439	0.73646	0.750498	1.70559	6.51742e-06
A0A507R3K9	Uncharacterized protein	MPDQ_004550	Uncharacterized protein OS=Monascus purpureus OX=5098 GN=MPDQ_004550 PE=3 SV=1	1.27838	1.31004	1.24896	1.27913	0.732162	0.750244	0.770817	0.751074	1.70306	1.45027e-05
A0A507QR16	Probable electron transfer flavoprotein subunit beta	MPDQ_000692	Probable electron transfer flavoprotein subunit beta OS=Monascus purpureus OX=5098 GN=MPDQ_000692 PE=3 SV=1	1.276	1.27835	1.28294	1.27909	0.727598	0.747002	0.778808	0.751136	1.70288	3.95658e-06
A0A507QWU6	Uncharacterized protein	MPDQ_005384	Uncharacterized protein OS=Monascus purpureus OX=5098 GN=MPDQ_005384 PE=4 SV=1	1.48895	1.00497	1.34562	1.27985	0.697271	0.742878	0.814956	0.751702	1.7026	0.0231863
A0A507QUL4	Serine/threonine protein kinase psk1	PSK1	Serine/threonine protein kinase psk1 OS=Monascus purpureus OX=5098 GN=PSK1 PE=4 SV=1	1.31092	1.21909	1.30399	1.278	0.768965	0.736428	0.752296	0.752563	1.6982	7.08879e-05
A0A507R244	MRP-L46 domain-containing protein	MPDQ_007084	MRP-L46 domain-containing protein OS=Monascus purpureus OX=5098 GN=MPDQ_007084 PE=3 SV=1	1.33334	1.25062	1.24869	1.27755	0.764525	0.720188	0.774306	0.753006	1.6966	8.61273e-05
A0A507QUN7	Uncharacterized protein	MPDQ_007266	Uncharacterized protein OS=Monascus purpureus OX=5098 GN=MPDQ_007266 PE=3 SV=1	1.22911	1.30666	1.28906	1.27494	0.799621	0.737375	0.727944	0.75498	1.68871	8.92923e-05
A0A507QJQ8	Uncharacterized protein	MPDQ_004149	Uncharacterized protein OS=Monascus purpureus OX=5098 GN=MPDQ_004149 PE=4 SV=1	1.36524	1.18601	1.26962	1.27362	0.86254	0.701431	0.70779	0.757254	1.6819	0.00220288
A0A507R2Q3	Uncharacterized protein	MPDQ_005505	Uncharacterized protein OS=Monascus purpureus OX=5098 GN=MPDQ_005505 PE=4 SV=1	1.38666	1.18432	1.24834	1.2731	0.714804	0.730087	0.8267	0.757197	1.68134	0.00173189
A0A507QUP0	Sphingosine N-acyltransferase lag1	LAG1	Sphingosine N-acyltransferase lag1 OS=Monascus purpureus OX=5098 GN=LAG1 PE=3 SV=1	1.1145	1.44571	1.25484	1.27169	0.819252	0.751062	0.701578	0.757297	1.67924	0.00723243
A0A507QL28	Superoxide dismutase	SOD2_1	Superoxide dismutase OS=Monascus purpureus OX=5098 GN=SOD2_1 PE=3 SV=1	1.20428	1.4142	1.19739	1.27195	0.882809	0.680474	0.710126	0.757803	1.67847	0.00566596
A0A507R3X5	SRP40_C domain-containing protein	MPDQ_002986	SRP40_C domain-containing protein OS=Monascus purpureus OX=5098 GN=MPDQ_002986 PE=4 SV=1	1.26563	1.29398	1.25531	1.27164	0.758716	0.723815	0.791528	0.758019	1.67758	2.26416e-05
A0A507QMU9	60S ribosomal protein L25	RPL25	60S ribosomal protein L25 OS=Monascus purpureus OX=5098 GN=RPL25 PE=3 SV=1	1.37632	1.18238	1.25669	1.2718	0.85861	0.659408	0.758971	0.758996	1.67563	0.00313012
A0A507QPV4	40S ribosomal protein	RPS2	40S ribosomal protein OS=Monascus purpureus OX=5098 GN=RPS2 PE=3 SV=1	1.44733	1.15253	1.21081	1.27022	0.744553	0.751145	0.785015	0.760238	1.67082	0.00497955
A0A507R535	Uncharacterized protein	MPDQ_007892	Uncharacterized protein OS=Monascus purpureus OX=5098 GN=MPDQ_007892 PE=3 SV=1	1.25552	1.27767	1.2754	1.26953	0.829618	0.703777	0.747315	0.760237	1.66992	0.000171271
A0A507QIN6	D-fructose-6-phosphate amidotransferase	GFA1	D-fructose-6-phosphate amidotransferase OS=Monascus purpureus OX=5098 GN=GFA1 PE=4 SV=1	1.33663	1.1896	1.27848	1.26824	0.798309	0.739867	0.747072	0.761749	1.6649	0.000404784
A0A507R5J4	Malate dehydrogenase	MDH1	Malate dehydrogenase OS=Monascus purpureus OX=5098 GN=MDH1 PE=3 SV=1	1.21243	1.38123	1.20873	1.26746	0.750793	0.765207	0.768162	0.761387	1.66467	0.000897844
A0A507R765	Ribosomal protein S14, S11	RPS14	Ribosomal protein S14, S11 OS=Monascus purpureus OX=5098 GN=RPS14 PE=3 SV=1	1.35013	1.18644	1.26522	1.26726	0.762523	0.744589	0.78055	0.762554	1.66187	0.000477392
A0A507QZL9	Mitochondrial import inner membrane translocase subunit TIM16	PAM16	Mitochondrial import inner membrane translocase subunit TIM16 OS=Monascus purpureus OX=5098 GN=PAM16 PE=3 SV=1	1.22784	1.25979	1.3082	1.26528	0.784745	0.757643	0.74904	0.763809	1.65653	4.07872e-05
A0A507QW82	SHSP domain-containing protein	MPDQ_007380	SHSP domain-containing protein OS=Monascus purpureus OX=5098 GN=MPDQ_007380 PE=3 SV=1	1.24597	1.2549	1.29321	1.26469	0.745043	0.782813	0.764871	0.764242	1.65483	1.02555e-05
A0A507QR34	Uncharacterized protein	MPDQ_000948	Uncharacterized protein OS=Monascus purpureus OX=5098 GN=MPDQ_000948 PE=4 SV=1	1.28199	1.24432	1.26389	1.2634	0.802337	0.789585	0.70552	0.765814	1.64975	0.000103104
A0A507QJE1	Peptidase S53 domain-containing protein	MPDQ_004386	Peptidase S53 domain-containing protein OS=Monascus purpureus OX=5098 GN=MPDQ_004386 PE=4 SV=1	1.2265	1.32628	1.235	1.26259	0.834867	0.73135	0.732867	0.766361	1.64752	0.000449058
A0A507QYC4	Uncharacterized protein	MPDQ_006266	Uncharacterized protein OS=Monascus purpureus OX=5098 GN=MPDQ_006266 PE=4 SV=1	1.26386	1.25193	1.26535	1.26038	0.774477	0.759198	0.771518	0.768398	1.64027	1.62987e-07
A0A507QXJ2	U6 snRNA-associated Sm-like protein LSm6	MPDQ_006544	U6 snRNA-associated Sm-like protein LSm6 OS=Monascus purpureus OX=5098 GN=MPDQ_006544 PE=4 SV=1	1.26499	1.26116	1.25447	1.26021	0.746366	0.785277	0.773582	0.768408	1.64002	2.06919e-06
A0A507QNL9	Uncharacterized protein	MPDQ_003189	Uncharacterized protein OS=Monascus purpureus OX=5098 GN=MPDQ_003189 PE=3 SV=1	1.31955	1.17144	1.28523	1.25874	0.751403	0.756808	0.802336	0.770183	1.63434	0.000507447
A0A507QVS5	Mitoc_mL59 domain-containing protein	MPDQ_005921	Mitoc_mL59 domain-containing protein OS=Monascus purpureus OX=5098 GN=MPDQ_005921 PE=4 SV=1	1.26813	1.2514	1.2501	1.25654	0.758778	0.782197	0.774546	0.77184	1.62798	7.15732e-07
A0A507QY48	PKS_ER domain-containing protein	MPDQ_005732	PKS_ER domain-containing protein OS=Monascus purpureus OX=5098 GN=MPDQ_005732 PE=4 SV=1	1.33183	1.16959	1.26834	1.25659	0.810915	0.740866	0.765591	0.772457	1.62674	0.000711859
A0A507R140	ATP synthase subunit 5, mitochondrial	MOB1	ATP synthase subunit 5, mitochondrial OS=Monascus purpureus OX=5098 GN=MOB1 PE=3 SV=1	1.19496	1.34813	1.22236	1.25515	0.812312	0.762211	0.744074	0.772866	1.62402	0.00071787
A0A507QSR5	Thioredoxin domain-containing protein	MPDQ_000930	Thioredoxin domain-containing protein OS=Monascus purpureus OX=5098 GN=MPDQ_000930 PE=3 SV=1	1.23389	1.29432	1.23608	1.25476	0.806156	0.778868	0.735289	0.773438	1.62232	7.29624e-05
A0A507R5P2	DNA-directed RNA polymerase subunit	RPC11	DNA-directed RNA polymerase subunit OS=Monascus purpureus OX=5098 GN=RPC11 PE=3 SV=1	1.31783	1.22734	1.21656	1.25391	0.842248	0.736035	0.746333	0.774872	1.61821	0.00050645
A0A507QZ61	Succinate--CoA ligase [ADP-forming] subunit alpha, mitochondrial	TCA8	Succinate--CoA ligase [ADP-forming] subunit alpha, mitochondrial OS=Monascus purpureus OX=5098 GN=TCA8 PE=3 SV=1	1.19165	1.30574	1.26244	1.25328	0.85276	0.734457	0.737274	0.77483	1.61749	0.000731865
A0A507QK98	Beta-xylanase	MPDQ_003766	Beta-xylanase OS=Monascus purpureus OX=5098 GN=MPDQ_003766 PE=3 SV=1	1.13583	1.40963	1.20763	1.25103	0.791265	0.813032	0.724129	0.776142	1.61186	0.00530049
A0A507QNH9	Transcription elongation factor 1 homolog	MPDQ_002209	Transcription elongation factor 1 homolog OS=Monascus purpureus OX=5098 GN=MPDQ_002209 PE=3 SV=1	1.38661	1.13453	1.23235	1.25116	0.782376	0.705428	0.845054	0.777619	1.60897	0.00482116
A0A507QSA3	Uncharacterized protein	MPDQ_007352	Uncharacterized protein OS=Monascus purpureus OX=5098 GN=MPDQ_007352 PE=4 SV=1	1.24684	1.19831	1.30429	1.24982	0.759308	0.807632	0.766964	0.777968	1.60651	0.000158184
A0A507R137	RING-box protein 1	RBX1	RING-box protein 1 OS=Monascus purpureus OX=5098 GN=RBX1 PE=4 SV=1	1.28643	1.22025	1.24154	1.24941	0.807247	0.716414	0.812567	0.778743	1.60439	0.000215284
A0A507R2I8	CHY-type domain-containing protein	MPDQ_007514	CHY-type domain-containing protein OS=Monascus purpureus OX=5098 GN=MPDQ_007514 PE=4 SV=1	1.22566	1.24283	1.27721	1.24857	0.762477	0.806832	0.767556	0.778955	1.60287	2.21213e-05
A0A507QN26	37S ribosomal protein S25, mitochondrial	RSM25	37S ribosomal protein S25, mitochondrial OS=Monascus purpureus OX=5098 GN=RSM25 PE=4 SV=1	1.20729	1.2869	1.2515	1.24856	0.840043	0.770734	0.72667	0.779149	1.60247	0.000308719
A0A507QW44	Myotubularin phosphatase domain-containing protein	MPDQ_007589	Myotubularin phosphatase domain-containing protein OS=Monascus purpureus OX=5098 GN=MPDQ_007589 PE=4 SV=1	1.2065	1.18225	1.35654	1.24843	0.83781	0.767075	0.733465	0.77945	1.60168	0.00169606
A0A507QVN8	D-xylose reductase	MPDQ_006827	D-xylose reductase OS=Monascus purpureus OX=5098 GN=MPDQ_006827 PE=4 SV=1	1.21184	1.34951	1.18272	1.24803	0.848535	0.737602	0.75269	0.779609	1.60084	0.00165143
A0A507QQI2	Ubiquinone biosynthesis protein	COQ9	Ubiquinone biosynthesis protein OS=Monascus purpureus OX=5098 GN=COQ9 PE=3 SV=1	1.32473	1.16082	1.2589	1.24815	0.755261	0.800751	0.783589	0.779867	1.60047	0.000692852
A0A507QLK5	S5A_REDUCTASE domain-containing protein	MPDQ_001898	S5A_REDUCTASE domain-containing protein OS=Monascus purpureus OX=5098 GN=MPDQ_001898 PE=3 SV=1	1.33967	1.20588	1.19839	1.24798	0.798107	0.738817	0.803783	0.780236	1.59949	0.000748544
A0A507R6K6	NMO domain-containing protein	MPDQ_002965	NMO domain-containing protein OS=Monascus purpureus OX=5098 GN=MPDQ_002965 PE=4 SV=1	1.28078	1.23184	1.22998	1.24754	0.777206	0.790786	0.77266	0.780217	1.59896	1.16922e-05
A0A507QLW4	Mitochondrial ribosomal large subunit component	MRPL16	Mitochondrial ribosomal large subunit component OS=Monascus purpureus OX=5098 GN=MRPL16 PE=3 SV=1	1.35957	1.1258	1.25304	1.24614	0.754215	0.758793	0.832838	0.781949	1.59363	0.00301229
A0A507R0Q6	Cytochrome c oxidase copper chaperone	COX17	Cytochrome c oxidase copper chaperone OS=Monascus purpureus OX=5098 GN=COX17 PE=3 SV=1	1.3769	1.17068	1.19178	1.24645	0.875446	0.654027	0.817238	0.782237	1.59345	0.00758794
A0A507R3R5	Acetylglutamate kinase	ARG6	Acetylglutamate kinase OS=Monascus purpureus OX=5098 GN=ARG6 PE=3 SV=1	1.25108	1.24549	1.23945	1.24534	0.799582	0.79254	0.754374	0.782165	1.59217	5.63136e-06
A0A507QWQ0	Peptidyl-prolyl cis-trans isomerase	CPR2	Peptidyl-prolyl cis-trans isomerase OS=Monascus purpureus OX=5098 GN=CPR2 PE=3 SV=1	1.29635	1.2419	1.19773	1.24533	0.827424	0.749645	0.77049	0.78252	1.59143	0.000229887
A0A507QTW5	Glutamate decarboxylase	MPDQ_007680	Glutamate decarboxylase OS=Monascus purpureus OX=5098 GN=MPDQ_007680 PE=3 SV=1	1.20382	1.27891	1.24932	1.24402	0.845566	0.781157	0.723214	0.783312	1.58815	0.000375936
A0A507QRR2	NMO domain-containing protein	MPDQ_007656	NMO domain-containing protein OS=Monascus purpureus OX=5098 GN=MPDQ_007656 PE=4 SV=1	1.21974	1.24219	1.26865	1.24353	0.760287	0.797893	0.792422	0.783534	1.58707	1.50965e-05
A0A507QUY7	40S ribosomal protein S27	CRP6	40S ribosomal protein S27 OS=Monascus purpureus OX=5098 GN=CRP6 PE=3 SV=1	1.35719	1.18999	1.18425	1.24381	0.798434	0.769341	0.784572	0.784116	1.58626	0.00131274
A0A507QMW8	Homocitrate synthase	LYS1_1	Homocitrate synthase OS=Monascus purpureus OX=5098 GN=LYS1_1 PE=3 SV=1	1.22614	1.24659	1.25568	1.2428	0.835572	0.792679	0.725312	0.784521	1.58415	0.000160726
A0A507QX50	RNA-splicing factor	CWC21	RNA-splicing factor OS=Monascus purpureus OX=5098 GN=CWC21 PE=3 SV=1	1.28678	1.17561	1.26583	1.24274	0.789577	0.72726	0.83766	0.784832	1.58345	0.0006083
A0A507R1Y9	Uncharacterized protein	MPDQ_002504	Uncharacterized protein OS=Monascus purpureus OX=5098 GN=MPDQ_002504 PE=4 SV=1	1.31313	1.08295	1.33222	1.24277	0.775353	0.785415	0.79415	0.784973	1.5832	0.0046747
A0A507R0X7	DnaJ (Hsp40), sub C, member 2	DNAJC2	DnaJ (Hsp40), sub C, member 2 OS=Monascus purpureus OX=5098 GN=DNAJC2 PE=4 SV=1	1.29993	1.19744	1.22661	1.24133	0.796616	0.765546	0.796233	0.786132	1.57903	0.000144978
A0A507QVM4	Dihydrolipoyl dehydrogenase	LPD1	Dihydrolipoyl dehydrogenase OS=Monascus purpureus OX=5098 GN=LPD1 PE=3 SV=1	1.31174	1.17931	1.23329	1.24145	0.841247	0.7482	0.769438	0.786295	1.57886	0.000670965
A0A507QVT3	Uncharacterized protein	MPDQ_002347	Uncharacterized protein OS=Monascus purpureus OX=5098 GN=MPDQ_002347 PE=4 SV=1	1.25564	1.20376	1.2643	1.24123	0.836904	0.772635	0.748998	0.786179	1.57882	0.000148402
A0A507R1M5	N-acetyltransferase domain-containing protein	MPDQ_007866	N-acetyltransferase domain-containing protein OS=Monascus purpureus OX=5098 GN=MPDQ_007866 PE=4 SV=1	1.25628	1.25164	1.21415	1.24069	0.813727	0.777599	0.768154	0.786493	1.57749	1.91452e-05
A0A507QRY1	Uncharacterized protein	MPDQ_001314	Uncharacterized protein OS=Monascus purpureus OX=5098 GN=MPDQ_001314 PE=4 SV=1	1.13321	1.40367	1.17926	1.23871	0.777024	0.789739	0.795309	0.787357	1.57325	0.00572541
A0A507QVF2	Protein kinase domain-containing protein	MPDQ_007914	Protein kinase domain-containing protein OS=Monascus purpureus OX=5098 GN=MPDQ_007914 PE=4 SV=1	1.04979	1.50746	1.15557	1.23761	0.831579	0.769133	0.763508	0.788073	1.57042	0.0325948
A0A507QSC6	Ketol-acid reductoisomerase, mitochondrial	ILV5	Ketol-acid reductoisomerase, mitochondrial OS=Monascus purpureus OX=5098 GN=ILV5 PE=3 SV=1	1.27024	1.21647	1.2276	1.2381	0.827367	0.76817	0.771586	0.789041	1.56912	5.8577e-05
A0A507QRA4	2-phosphoglycerate dehydratase	MPDQ_001642	2-phosphoglycerate dehydratase OS=Monascus purpureus OX=5098 GN=MPDQ_001642 PE=3 SV=1	1.35348	1.06151	1.29961	1.2382	0.769475	0.769836	0.8287	0.789337	1.56866	0.00811583
A0A507QX73	Clr5 domain-containing protein	MPDQ_006811	Clr5 domain-containing protein OS=Monascus purpureus OX=5098 GN=MPDQ_006811 PE=4 SV=1	1.18297	1.42399	1.10516	1.23737	0.79818	0.802196	0.766093	0.788823	1.56863	0.00972789
A0A507QQI3	4HBT domain-containing protein	MPDQ_008186	4HBT domain-containing protein OS=Monascus purpureus OX=5098 GN=MPDQ_008186 PE=3 SV=1	1.23345	1.33035	1.14867	1.23749	0.815892	0.815148	0.736417	0.789152	1.56812	0.00158208
A0A507QUW6	Uncharacterized protein	MPDQ_007984	Uncharacterized protein OS=Monascus purpureus OX=5098 GN=MPDQ_007984 PE=4 SV=1	1.34806	1.15299	1.21283	1.23796	0.799254	0.791741	0.777418	0.789471	1.56809	0.00151145
A0A507R3U5	3-methyl-2-oxobutanoate hydroxymethyltransferase	MPDQ_000110	3-methyl-2-oxobutanoate hydroxymethyltransferase OS=Monascus purpureus OX=5098 GN=MPDQ_000110 PE=3 SV=1	1.29137	1.1882	1.23159	1.23705	0.845454	0.750184	0.775038	0.790225	1.56544	0.000415413
A0A507QY14	Cytochrome c oxidase assembly protein cox11, mitochondrial	COX11	Cytochrome c oxidase assembly protein cox11, mitochondrial OS=Monascus purpureus OX=5098 GN=COX11 PE=3 SV=1	1.20627	1.25302	1.24845	1.23592	0.807174	0.818825	0.745733	0.790577	1.56331	8.05105e-05
A0A507R1E8	Altered inheritance of mitochondria protein 11	AIM11	Altered inheritance of mitochondria protein 11 OS=Monascus purpureus OX=5098 GN=AIM11 PE=3 SV=1	1.16463	1.31922	1.22145	1.2351	0.785224	0.848036	0.739487	0.790916	1.56161	0.00127966
A0A507R0Y9	Uncharacterized protein	MPDQ_005446	Uncharacterized protein OS=Monascus purpureus OX=5098 GN=MPDQ_005446 PE=4 SV=1	1.35631	1.08557	1.26558	1.23582	0.761296	0.824975	0.787919	0.791396	1.56157	0.00553809
A0A507QV68	Uncharacterized protein	MPDQ_006082	Uncharacterized protein OS=Monascus purpureus OX=5098 GN=MPDQ_006082 PE=4 SV=1	1.26687	1.12271	1.31699	1.23553	0.756293	0.796109	0.821304	0.791235	1.56152	0.00191541
A0A507QV36	Elongation factor Tu	TUF1	Elongation factor Tu OS=Monascus purpureus OX=5098 GN=TUF1 PE=3 SV=1	1.26366	1.19549	1.24737	1.23551	0.794265	0.786452	0.793097	0.791271	1.56142	2.78561e-05
A0A507R195	Thioredoxin domain-containing protein	MPDQ_001181	Thioredoxin domain-containing protein OS=Monascus purpureus OX=5098 GN=MPDQ_001181 PE=3 SV=1	1.30759	1.14812	1.2508	1.23551	0.763434	0.811213	0.799528	0.791391	1.56118	0.000810514
A0A507QY74	Pantoate--beta-alanine ligase	PAN6	Pantoate--beta-alanine ligase OS=Monascus purpureus OX=5098 GN=PAN6 PE=3 SV=1	1.16805	1.29126	1.24066	1.23333	0.740596	0.847806	0.788859	0.792421	1.5564	0.000738608
A0A507QZ53	40S ribosomal protein S28	RPS28A	40S ribosomal protein S28 OS=Monascus purpureus OX=5098 GN=RPS28A PE=3 SV=1	1.04587	1.37532	1.27722	1.2328	0.704175	0.856205	0.815882	0.792087	1.5564	0.0149636
A0A507QWW9	Mitochondrial zinc maintenance protein 1, mitochondrial	MPDQ_007145	Mitochondrial zinc maintenance protein 1, mitochondrial OS=Monascus purpureus OX=5098 GN=MPDQ_007145 PE=3 SV=1	1.27027	1.15829	1.27215	1.23357	0.802637	0.782854	0.794017	0.793169	1.55524	0.000319173
A0A507QK49	37S ribosomal protein S9, mitochondrial	MRPS9	37S ribosomal protein S9, mitochondrial OS=Monascus purpureus OX=5098 GN=MRPS9 PE=3 SV=1	1.31799	1.1341	1.2483	1.23346	0.802323	0.767081	0.811158	0.793521	1.55442	0.00134883
A0A507QXG5	ATP synthase subunit delta, mitochondrial	ATP16	ATP synthase subunit delta, mitochondrial OS=Monascus purpureus OX=5098 GN=ATP16 PE=3 SV=1	1.28783	1.17329	1.23718	1.23276	0.740824	0.815999	0.824195	0.793673	1.55324	0.000493015
A0A507R1J0	Uncharacterized protein	MPDQ_003321	Uncharacterized protein OS=Monascus purpureus OX=5098 GN=MPDQ_003321 PE=4 SV=1	1.24507	1.22201	1.22913	1.23207	0.808095	0.808127	0.766735	0.794319	1.5511	9.07966e-06
A0A507QQK7	Pre-rRNA processing protein	RRP9	Pre-rRNA processing protein OS=Monascus purpureus OX=5098 GN=RRP9 PE=4 SV=1	1.25017	1.20067	1.24471	1.23185	0.782778	0.795082	0.805616	0.794492	1.55049	1.35709e-05
A0A507R625	RNase III domain-containing protein	MPDQ_002963	RNase III domain-containing protein OS=Monascus purpureus OX=5098 GN=MPDQ_002963 PE=4 SV=1	1.28444	1.19163	1.2193	1.23179	0.812277	0.814456	0.757673	0.794802	1.54981	0.000192301
A0A507R0W9	Uncharacterized protein	MPDQ_001769	Uncharacterized protein OS=Monascus purpureus OX=5098 GN=MPDQ_001769 PE=4 SV=1	1.21864	1.25097	1.22298	1.23086	0.803238	0.796116	0.786401	0.795252	1.54777	2.65381e-06
A0A507QWC2	Spc7 domain-containing protein	MPDQ_006560	Spc7 domain-containing protein OS=Monascus purpureus OX=5098 GN=MPDQ_006560 PE=4 SV=1	1.08567	1.40245	1.2014	1.22984	0.8379	0.78546	0.763185	0.795515	1.54596	0.0103055
A0A507QN51	VOC domain-containing protein (Fragment)	MPDQ_003453	VOC domain-containing protein (Fragment) OS=Monascus purpureus OX=5098 GN=MPDQ_003453 PE=4 SV=1	1.33871	1.1589	1.19357	1.23039	0.806697	0.788671	0.793732	0.796367	1.54501	0.00142721
A0A507R5A0	Homoisocitrate dehydrogenase	LYS12	Homoisocitrate dehydrogenase OS=Monascus purpureus OX=5098 GN=LYS12 PE=3 SV=1	1.23214	1.20512	1.24835	1.22854	0.779539	0.792392	0.820334	0.797422	1.54064	1.58727e-05
A0A507R8H9	Eukaryotic translation initiation factor 5A	TIF51	Eukaryotic translation initiation factor 5A OS=Monascus purpureus OX=5098 GN=TIF51 PE=3 SV=1	1.25806	1.2147	1.20931	1.22736	0.786925	0.802382	0.806522	0.798609	1.53687	1.31586e-05
A0A507R566	Tau 95 subunit of transcription factor TFIIIC	TFC1	Tau 95 subunit of transcription factor TFIIIC OS=Monascus purpureus OX=5098 GN=TFC1 PE=4 SV=1	1.19835	1.38872	1.09328	1.22678	0.730042	0.821911	0.843027	0.798327	1.53669	0.0100368
A0A507R239	ATP-dependent Clp protease proteolytic subunit	MPDQ_004226	ATP-dependent Clp protease proteolytic subunit OS=Monascus purpureus OX=5098 GN=MPDQ_004226 PE=3 SV=1	1.28537	1.24022	1.15451	1.2267	0.869828	0.766152	0.762946	0.799642	1.53407	0.00119894
A0A507QSE4	Uncharacterized protein	MPDQ_001096	Uncharacterized protein OS=Monascus purpureus OX=5098 GN=MPDQ_001096 PE=4 SV=1	1.23748	1.20301	1.23731	1.22593	0.78258	0.79924	0.817684	0.799835	1.53273	9.89368e-06
A0A507QXJ8	4HBT domain-containing protein	MPDQ_004684	4HBT domain-containing protein OS=Monascus purpureus OX=5098 GN=MPDQ_004684 PE=4 SV=1	1.15833	1.29887	1.219	1.2254	0.731066	0.858626	0.808982	0.799558	1.53259	0.00150785
A0A507QVL3	GAF domain-containing protein	MPDQ_006799	GAF domain-containing protein OS=Monascus purpureus OX=5098 GN=MPDQ_006799 PE=4 SV=1	1.12494	1.33876	1.2133	1.22567	0.882603	0.750161	0.766672	0.799812	1.53245	0.00468561
A0A507QRM7	Bifunctional hydroxyacyl-CoA dehydrogenase/enoyl-CoA hydratase fox2	FOX2	Bifunctional hydroxyacyl-CoA dehydrogenase/enoyl-CoA hydratase fox2 OS=Monascus purpureus OX=5098 GN=FOX2 PE=4 SV=1	1.33714	1.10044	1.24117	1.22625	0.803849	0.794355	0.802476	0.800227	1.53238	0.00345755
A0A507QQJ6	Abhydrolase_3 domain-containing protein	MPDQ_002126	Abhydrolase_3 domain-containing protein OS=Monascus purpureus OX=5098 GN=MPDQ_002126 PE=4 SV=1	1.29616	1.10057	1.28096	1.2259	0.857566	0.790466	0.75377	0.8006	1.53122	0.00366571
A0A507R1K7	GMC_OxRdtase_N domain-containing protein	MPDQ_004106	GMC_OxRdtase_N domain-containing protein OS=Monascus purpureus OX=5098 GN=MPDQ_004106 PE=3 SV=1	1.23277	1.20205	1.23882	1.22455	0.782219	0.840488	0.780411	0.801039	1.5287	4.92611e-05
A0A507QRN1	Phosphatidylethanolamine N-methyltransferase	CHO2	Phosphatidylethanolamine N-methyltransferase OS=Monascus purpureus OX=5098 GN=CHO2 PE=3 SV=1	1.30497	1.12967	1.23886	1.2245	0.810224	0.776609	0.818231	0.801688	1.5274	0.00130748
A0A507QT20	Uncharacterized protein	MPDQ_000710	Uncharacterized protein OS=Monascus purpureus OX=5098 GN=MPDQ_000710 PE=4 SV=1	1.18027	1.29061	1.19976	1.22355	0.807808	0.813666	0.783638	0.801704	1.52618	0.000278464
A0A507QYI3	Altered inheritance of mitochondria protein 41	AIM41	Altered inheritance of mitochondria protein 41 OS=Monascus purpureus OX=5098 GN=AIM41 PE=3 SV=1	1.26017	1.17417	1.23706	1.2238	0.81508	0.78572	0.80541	0.80207	1.5258	9.96944e-05
A0A507R2B0	Chaperonin	HSP60	Chaperonin OS=Monascus purpureus OX=5098 GN=HSP60 PE=3 SV=1	1.30951	1.10592	1.25544	1.22363	0.802688	0.799036	0.805756	0.802493	1.52478	0.00229733
A0A507QS08	3-ketoacyl-CoA thiolase with broad chain length specificity	POT1	3-ketoacyl-CoA thiolase with broad chain length specificity OS=Monascus purpureus OX=5098 GN=POT1 PE=3 SV=1	1.30056	1.11108	1.25868	1.22344	0.797703	0.808787	0.801273	0.802588	1.52437	0.00186098
A0A507QYB6	HIG1 domain-containing protein	MPDQ_006341	HIG1 domain-containing protein OS=Monascus purpureus OX=5098 GN=MPDQ_006341 PE=3 SV=1	1.33857	1.09077	1.23933	1.22289	0.790511	0.78471	0.834613	0.803278	1.52237	0.00470342
A0A507QZ11	TauD domain-containing protein	MPDQ_005310	TauD domain-containing protein OS=Monascus purpureus OX=5098 GN=MPDQ_005310 PE=4 SV=1	1.44264	1.02688	1.19638	1.22197	0.934834	0.726381	0.754684	0.8053	1.51741	0.0385357
A0A507R2Z1	Uncharacterized protein	MPDQ_001776	Uncharacterized protein OS=Monascus purpureus OX=5098 GN=MPDQ_001776 PE=4 SV=1	1.14284	1.35524	1.16153	1.21987	0.795239	0.813487	0.805497	0.804741	1.51586	0.00366358
A0A507QZL7	Uncharacterized protein	MPDQ_005686	Uncharacterized protein OS=Monascus purpureus OX=5098 GN=MPDQ_005686 PE=3 SV=1	1.23925	1.24235	1.17832	1.21997	0.83708	0.78446	0.794795	0.805445	1.51466	9.51753e-05
A0A507QV02	MARVEL domain-containing protein	MPDQ_006974	MARVEL domain-containing protein OS=Monascus purpureus OX=5098 GN=MPDQ_006974 PE=4 SV=1	1.22891	1.20143	1.22739	1.21924	0.708071	0.836101	0.872553	0.805575	1.51351	0.00122509
A0A507R018	Ribosomal protein	MRPL12	Ribosomal protein OS=Monascus purpureus OX=5098 GN=MRPL12 PE=3 SV=1	1.21668	1.2194	1.2217	1.21926	0.8345	0.793934	0.789648	0.806027	1.51267	8.68797e-06
A0A507QTB5	Mitochondrial inner membrane protein oxa1	OXA1	Mitochondrial inner membrane protein oxa1 OS=Monascus purpureus OX=5098 GN=OXA1 PE=3 SV=1	1.22251	1.23497	1.19877	1.21875	0.84152	0.808174	0.769801	0.806498	1.51117	5.97633e-05
A0A507QT77	Uncharacterized protein	MPDQ_008019	Uncharacterized protein OS=Monascus purpureus OX=5098 GN=MPDQ_008019 PE=4 SV=1	1.14714	1.2648	1.24287	1.21827	0.817967	0.79493	0.806582	0.806493	1.51058	0.000360486
A0A507QVK1	54S ribosomal protein L17 mitochondrial	MRPL17	54S ribosomal protein L17 mitochondrial OS=Monascus purpureus OX=5098 GN=MRPL17 PE=3 SV=1	1.27532	1.18312	1.19724	1.21856	0.776843	0.791084	0.852295	0.806741	1.51048	0.000364877
A0A507QLY4	Uncharacterized protein	MPDQ_003137	Uncharacterized protein OS=Monascus purpureus OX=5098 GN=MPDQ_003137 PE=4 SV=1	1.33777	1.08417	1.22998	1.21731	0.806793	0.792844	0.825692	0.808443	1.50574	0.0052658
A0A507QZ54	Rieske domain-containing protein	MPDQ_003841	Rieske domain-containing protein OS=Monascus purpureus OX=5098 GN=MPDQ_003841 PE=3 SV=1	1.27613	1.13065	1.24416	1.21698	0.840362	0.779215	0.806074	0.80855	1.50514	0.00100972
A0A507QKL4	N-acetyltransferase domain-containing protein (Fragment)	MPDQ_005476	N-acetyltransferase domain-containing protein (Fragment) OS=Monascus purpureus OX=5098 GN=MPDQ_005476 PE=4 SV=1	1.2545	1.27385	1.12093	1.21643	0.838895	0.901296	0.685566	0.808585	1.50439	0.0070289
A0A507QM32	Guanylate kinase	MPDQ_003905	Guanylate kinase OS=Monascus purpureus OX=5098 GN=MPDQ_003905 PE=3 SV=1	1.2513	1.19194	1.20495	1.21606	0.796025	0.811935	0.818941	0.808967	1.50323	2.9543e-05
A0A507QVK0	Uncharacterized protein	MPDQ_007406	Uncharacterized protein OS=Monascus purpureus OX=5098 GN=MPDQ_007406 PE=3 SV=1	1.26009	1.16058	1.22569	1.21545	0.80754	0.83236	0.789025	0.809642	1.50122	0.000216363
A0A507QVE3	Peptidyl-prolyl cis-trans isomerase	SSP1	Peptidyl-prolyl cis-trans isomerase OS=Monascus purpureus OX=5098 GN=SSP1 PE=4 SV=1	1.15607	1.28585	1.20135	1.21442	0.795236	0.834236	0.800159	0.809877	1.49951	0.000535851
A0A507QW22	Peptidyl-prolyl cis-trans isomerase	PIN4	Peptidyl-prolyl cis-trans isomerase OS=Monascus purpureus OX=5098 GN=PIN4 PE=3 SV=1	1.23992	1.19476	1.20964	1.21477	0.862933	0.791673	0.776535	0.81038	1.49901	0.000169962
A0A507R233	Pyruvate dehydrogenase complex dihydrolipoamide acetyltransferase component (E2)	LAT1_1	Pyruvate dehydrogenase complex dihydrolipoamide acetyltransferase component (E2) OS=Monascus purpureus OX=5098 GN=LAT1_1 PE=4 SV=1	1.26328	1.13537	1.24243	1.2137	0.779202	0.83471	0.819656	0.811189	1.49619	0.000722088
A0A507QNE6	NmrA domain-containing protein	MPDQ_001064	NmrA domain-containing protein OS=Monascus purpureus OX=5098 GN=MPDQ_001064 PE=3 SV=1	1.25002	1.1735	1.2168	1.21344	0.768941	0.815978	0.848904	0.811275	1.49572	0.000232945
A0A507R669	Anaphase promoting complex subunit doc1	DOC1	Anaphase promoting complex subunit doc1 OS=Monascus purpureus OX=5098 GN=DOC1 PE=3 SV=1	1.21043	1.26081	1.1682	1.21315	0.773155	0.881972	0.778402	0.811176	1.49554	0.00082524
A0A507QR95	Uncharacterized protein	MPDQ_001705	Uncharacterized protein OS=Monascus purpureus OX=5098 GN=MPDQ_001705 PE=4 SV=1	1.20084	1.21587	1.22086	1.21252	0.814935	0.81785	0.80327	0.812018	1.49322	7.30868e-07
A0A507QUD5	Serine arginine-rich splicing factor	SRSF5	Serine arginine-rich splicing factor OS=Monascus purpureus OX=5098 GN=SRSF5 PE=4 SV=1	1.24199	1.22135	1.17344	1.21226	0.878514	0.771044	0.788585	0.812715	1.49162	0.000511278
A0A507QUX2	Pyruvate decarboxylase	PDC1_3	Pyruvate decarboxylase OS=Monascus purpureus OX=5098 GN=PDC1_3 PE=3 SV=1	1.24069	1.19327	1.20183	1.21193	0.790901	0.833434	0.813625	0.812653	1.49132	3.07821e-05
Q09FM8	Putative PHO88-like protein		Putative PHO88-like protein OS=Monascus purpureus OX=5098 PE=4 SV=1	1.10399	1.3166	1.21325	1.21128	0.865353	0.786902	0.786152	0.812802	1.49025	0.00395998
A0A507QYI5	3-ketoacyl-CoA thiolase, peroxisomal	ACAA1_2	3-ketoacyl-CoA thiolase, peroxisomal OS=Monascus purpureus OX=5098 GN=ACAA1_2 PE=3 SV=1	1.23692	1.22539	1.17224	1.21152	0.878586	0.794239	0.767217	0.813347	1.48954	0.000519068
A0A507R173	Uncharacterized protein	MPDQ_005083	Uncharacterized protein OS=Monascus purpureus OX=5098 GN=MPDQ_005083 PE=4 SV=1	1.24024	1.22282	1.1695	1.21085	0.725856	0.825913	0.888213	0.813327	1.48876	0.00155656
A0A507QP25	Eukaryotic translation initiation factor 3 subunit J	HCR1	Eukaryotic translation initiation factor 3 subunit J OS=Monascus purpureus OX=5098 GN=HCR1 PE=3 SV=1	1.29876	1.09739	1.23765	1.21127	0.875201	0.738099	0.828995	0.814098	1.48787	0.00525513
A0A507QRH5	NAD-dependent protein deacetylase	HST2	NAD-dependent protein deacetylase OS=Monascus purpureus OX=5098 GN=HST2 PE=3 SV=1	1.07211	1.33804	1.21949	1.20988	0.790923	0.877563	0.772088	0.813525	1.48721	0.00898909
A0A507QL63	Acetolactate synthase	ILV2	Acetolactate synthase OS=Monascus purpureus OX=5098 GN=ILV2 PE=3 SV=1	1.22272	1.17543	1.23342	1.21052	0.83308	0.825972	0.783165	0.814072	1.487	7.4521e-05
A0A507QNJ4	Nucleolar GTP-binding protein 1	NOG1	Nucleolar GTP-binding protein 1 OS=Monascus purpureus OX=5098 GN=NOG1 PE=3 SV=1	1.21694	1.2207	1.19216	1.20993	0.85677	0.798591	0.788517	0.814626	1.48526	6.81562e-05
A0A507QNS4	Uncharacterized protein	MPDQ_002827	Uncharacterized protein OS=Monascus purpureus OX=5098 GN=MPDQ_002827 PE=4 SV=1	1.16262	1.27063	1.18916	1.20747	0.8189	0.808017	0.822289	0.816402	1.47901	0.00028284
A0A507QW12	Isochorismatase domain-containing protein	MPDQ_007562	Isochorismatase domain-containing protein OS=Monascus purpureus OX=5098 GN=MPDQ_007562 PE=3 SV=1	1.14529	1.3664	1.11006	1.20725	0.826846	0.861948	0.760227	0.81634	1.47885	0.0102831
A0A507QRN6	Uncharacterized protein	MPDQ_007647	Uncharacterized protein OS=Monascus purpureus OX=5098 GN=MPDQ_007647 PE=3 SV=1	1.16507	1.21809	1.23807	1.20708	0.791469	0.848539	0.810136	0.816715	1.47797	0.000143173
A0A507QWS9	COP9 signalosome complex subunit 2	MPDQ_007033	COP9 signalosome complex subunit 2 OS=Monascus purpureus OX=5098 GN=MPDQ_007033 PE=3 SV=1	1.18944	1.17474	1.2574	1.20719	0.831246	0.810122	0.809588	0.816985	1.47762	0.000122675
A0A507QLP9	UCR_hinge domain-containing protein	MPDQ_004009	UCR_hinge domain-containing protein OS=Monascus purpureus OX=5098 GN=MPDQ_004009 PE=3 SV=1	1.12895	1.25989	1.23228	1.20704	0.886861	0.8127	0.751262	0.816941	1.47751	0.00221732
A0A507QLS9	FAA_hydrolase domain-containing protein	MPDQ_001829	FAA_hydrolase domain-containing protein OS=Monascus purpureus OX=5098 GN=MPDQ_001829 PE=3 SV=1	1.28673	1.15779	1.17692	1.20715	0.792374	0.79254	0.867038	0.817318	1.47696	0.00117652
A0A507QP66	Mitochondrial import inner membrane translocase subunit	TIM13	Mitochondrial import inner membrane translocase subunit OS=Monascus purpureus OX=5098 GN=TIM13 PE=3 SV=1	1.1917	1.25206	1.17608	1.20661	0.837062	0.815938	0.799205	0.817401	1.47616	0.000109565
A0A507QXY6	40S ribosomal protein S24	MPDQ_006749	40S ribosomal protein S24 OS=Monascus purpureus OX=5098 GN=MPDQ_006749 PE=3 SV=1	1.169	1.20582	1.24259	1.2058	0.871497	0.784344	0.799059	0.8183	1.47355	0.000350013
A0A507R894	Uncharacterized protein	MPDQ_000089	Uncharacterized protein OS=Monascus purpureus OX=5098 GN=MPDQ_000089 PE=4 SV=1	1.2752	1.12623	1.21525	1.20556	0.840768	0.767137	0.849079	0.818995	1.472	0.00156599
A0A507QN86	40S ribosomal protein S6	RPS6	40S ribosomal protein S6 OS=Monascus purpureus OX=5098 GN=RPS6 PE=3 SV=1	1.33893	1.05313	1.2238	1.20529	0.751568	0.824451	0.881666	0.819228	1.47125	0.013317
A0A507QRL6	ANK_REP_REGION domain-containing protein	MPDQ_000679	ANK_REP_REGION domain-containing protein OS=Monascus purpureus OX=5098 GN=MPDQ_000679 PE=4 SV=1	1.18364	1.23616	1.19519	1.205	0.899867	0.795069	0.762498	0.819145	1.47104	0.000965127
A0A507QS69	Sugar transporter-like protein	STL1	Sugar transporter-like protein OS=Monascus purpureus OX=5098 GN=STL1 PE=3 SV=1	1.26191	1.0971	1.25613	1.20504	0.800112	0.818397	0.83925	0.819253	1.47091	0.0022007
A0A507R630	Cytochrome b561 domain-containing protein	MPDQ_006167	Cytochrome b561 domain-containing protein OS=Monascus purpureus OX=5098 GN=MPDQ_006167 PE=4 SV=1	1.07935	1.39719	1.13588	1.20414	0.796797	0.800242	0.859318	0.818786	1.47064	0.0182328
A0A507R454	Uncharacterized protein	MPDQ_000007	Uncharacterized protein OS=Monascus purpureus OX=5098 GN=MPDQ_000007 PE=3 SV=1	1.22091	1.16845	1.22347	1.20428	0.789621	0.809932	0.859312	0.819622	1.46931	0.000148962
A0A507QHJ8	Uncharacterized protein	MPDQ_004295	Uncharacterized protein OS=Monascus purpureus OX=5098 GN=MPDQ_004295 PE=4 SV=1	1.23411	1.11651	1.26232	1.20431	0.783087	0.845872	0.830069	0.819676	1.46926	0.00136487
A0A507R464	rRNA-processing protein and EBNA1-binding protein ebp2	EBP2	rRNA-processing protein and EBNA1-binding protein ebp2 OS=Monascus purpureus OX=5098 GN=EBP2 PE=3 SV=1	1.26871	1.14244	1.2027	1.20462	0.912044	0.731215	0.817103	0.820121	1.46883	0.00379632
A0A507QZE7	Uncharacterized protein	MPDQ_005719	Uncharacterized protein OS=Monascus purpureus OX=5098 GN=MPDQ_005719 PE=4 SV=1	1.33497	1.08173	1.19656	1.20442	0.8147	0.817997	0.827936	0.820211	1.46843	0.00633907
A0A507QKX6	40S ribosomal protein S21	RPS21	40S ribosomal protein S21 OS=Monascus purpureus OX=5098 GN=RPS21 PE=3 SV=1	1.15169	1.24675	1.21295	1.20379	0.827673	0.797719	0.834009	0.8198	1.4684	0.000214341
A0A507QLK0	Signal recognition particle receptor subunit beta	MPDQ_004193	Signal recognition particle receptor subunit beta OS=Monascus purpureus OX=5098 GN=MPDQ_004193 PE=3 SV=1	1.17195	1.22559	1.21392	1.20382	0.851885	0.814095	0.793967	0.819982	1.4681	8.26033e-05
A0A507QY26	Uncharacterized protein	MPDQ_006402	Uncharacterized protein OS=Monascus purpureus OX=5098 GN=MPDQ_006402 PE=3 SV=1	1.25774	1.14883	1.2032	1.20326	0.801927	0.789591	0.87091	0.820809	1.46594	0.000691679
A0A507QWY3	Uncharacterized protein	MPDQ_005075	Uncharacterized protein OS=Monascus purpureus OX=5098 GN=MPDQ_005075 PE=3 SV=1	1.21881	1.18755	1.20244	1.20293	0.846154	0.817437	0.799484	0.821025	1.46516	1.97468e-05
A0A507QKT6	Acetyl-CoA acetyltransferase, mitochondrial	ACAT1	Acetyl-CoA acetyltransferase, mitochondrial OS=Monascus purpureus OX=5098 GN=ACAT1 PE=3 SV=1	1.24386	1.20902	1.152	1.20162	0.79509	0.814747	0.856413	0.822083	1.46168	0.000300305
A0A507R0X9	37S ribosomal protein S24, mitochondrial	RSM24	37S ribosomal protein S24, mitochondrial OS=Monascus purpureus OX=5098 GN=RSM24 PE=4 SV=1	1.2357	1.16017	1.2066	1.20082	0.841976	0.802679	0.824562	0.823072	1.45895	0.000107623
A0A507QIY8	J domain-containing protein	MPDQ_005188	J domain-containing protein OS=Monascus purpureus OX=5098 GN=MPDQ_005188 PE=3 SV=1	1.19542	1.26053	1.14547	1.20047	0.817392	0.865626	0.78563	0.822883	1.45886	0.000745498
A0A507QR28	Uncharacterized protein	MPDQ_007950	Uncharacterized protein OS=Monascus purpureus OX=5098 GN=MPDQ_007950 PE=4 SV=1	1.21263	1.19524	1.19399	1.20062	0.834814	0.79671	0.837696	0.823073	1.4587	1.29749e-05
A0A507QPW6	Acetohydroxy-acid synthase small subunit	ILV6	Acetohydroxy-acid synthase small subunit OS=Monascus purpureus OX=5098 GN=ILV6 PE=3 SV=1	1.29698	1.12113	1.18439	1.20083	0.809962	0.796123	0.863692	0.823259	1.45863	0.0024226
A0A507R5X6	GH16 domain-containing protein	MPDQ_007502	GH16 domain-containing protein OS=Monascus purpureus OX=5098 GN=MPDQ_007502 PE=4 SV=1	1.28846	1.18524	1.12604	1.19991	0.870516	0.782838	0.819272	0.824209	1.45583	0.0022182
A0A507R2F0	Nucleolar complex protein 14	NOP14	Nucleolar complex protein 14 OS=Monascus purpureus OX=5098 GN=NOP14 PE=3 SV=1	1.24182	1.15086	1.20489	1.19919	0.848683	0.790487	0.834751	0.82464	1.4542	0.000294016
A0A507QNY5	L-ornithine N(5)-monooxygenase	MPDQ_002897	L-ornithine N(5)-monooxygenase OS=Monascus purpureus OX=5098 GN=MPDQ_002897 PE=3 SV=1	1.27522	1.03459	1.28726	1.19903	0.787165	0.825162	0.862248	0.824859	1.45361	0.0117198
A0A507QUU4	Uncharacterized protein	MPDQ_006367	Uncharacterized protein OS=Monascus purpureus OX=5098 GN=MPDQ_006367 PE=4 SV=1	1.14994	1.26646	1.1781	1.19817	0.775932	0.782705	0.915468	0.824702	1.45285	0.00288074
A0A507QVE7	S10_plectin domain-containing protein	MPDQ_006900	S10_plectin domain-containing protein OS=Monascus purpureus OX=5098 GN=MPDQ_006900 PE=4 SV=1	1.34548	1.11629	1.13329	1.19835	0.833903	0.805973	0.837589	0.825822	1.4511	0.00745323
A0A507QNJ2	Uncharacterized protein	MPDQ_002189	Uncharacterized protein OS=Monascus purpureus OX=5098 GN=MPDQ_002189 PE=4 SV=1	1.23066	1.16658	1.19659	1.19794	0.881417	0.791011	0.805076	0.825835	1.45059	0.000379724
A0A507QQ02	Uncharacterized protein	MPDQ_002372	Uncharacterized protein OS=Monascus purpureus OX=5098 GN=MPDQ_002372 PE=3 SV=1	1.25263	1.14968	1.19118	1.19783	0.906883	0.786725	0.784894	0.826167	1.44986	0.00177979
A0A507R8E3	Uncharacterized protein	MPDQ_000129	Uncharacterized protein OS=Monascus purpureus OX=5098 GN=MPDQ_000129 PE=4 SV=1	1.123	1.26565	1.20213	1.19693	0.798776	0.874106	0.804311	0.825731	1.44953	0.00148875
A0A507QZA5	W2 domain-containing protein	MPDQ_003661	W2 domain-containing protein OS=Monascus purpureus OX=5098 GN=MPDQ_003661 PE=3 SV=1	1.25426	1.14825	1.19005	1.19752	0.863527	0.799393	0.815901	0.826274	1.4493	0.000517095
A0A507QQV0	54S ribosomal protein L22, mitochondrial	MRPL22	54S ribosomal protein L22, mitochondrial OS=Monascus purpureus OX=5098 GN=MRPL22 PE=3 SV=1	1.15078	1.23692	1.20339	1.19703	0.850138	0.78779	0.840342	0.82609	1.44903	0.000303993
A0A507QWU0	zf-U1 domain-containing protein	MPDQ_005141	zf-U1 domain-containing protein OS=Monascus purpureus OX=5098 GN=MPDQ_005141 PE=4 SV=1	1.28975	1.15735	1.1447	1.19727	0.78889	0.817426	0.872636	0.826318	1.44892	0.00211615
A0A507QST2	Uncharacterized protein	MPDQ_007291	Uncharacterized protein OS=Monascus purpureus OX=5098 GN=MPDQ_007291 PE=4 SV=1	1.18154	1.20406	1.20465	1.19675	0.827809	0.83239	0.819004	0.826401	1.44815	1.70806e-06
A0A507QVT0	PALP domain-containing protein	MPDQ_006807	PALP domain-containing protein OS=Monascus purpureus OX=5098 GN=MPDQ_006807 PE=4 SV=1	1.23895	1.07232	1.27978	1.19701	0.825057	0.821031	0.833813	0.826633	1.44806	0.00432165
A0A507QLN5	Translocase of outer mitochondrial membrane 20-like	TOMM20L	Translocase of outer mitochondrial membrane 20-like OS=Monascus purpureus OX=5098 GN=TOMM20L PE=3 SV=1	1.20044	1.18012	1.20974	1.19677	0.818988	0.826591	0.833851	0.826477	1.44803	2.8622e-06
A0A507QXE4	AB hydrolase-1 domain-containing protein	MPDQ_004777	AB hydrolase-1 domain-containing protein OS=Monascus purpureus OX=5098 GN=MPDQ_004777 PE=4 SV=1	1.27125	1.12686	1.19217	1.19676	0.825058	0.833465	0.822144	0.826889	1.44731	0.000907427
A0A507QVI6	40S ribosomal protein S7	RPS7	40S ribosomal protein S7 OS=Monascus purpureus OX=5098 GN=RPS7 PE=3 SV=1	1.21419	1.16483	1.21029	1.19644	0.817097	0.839838	0.823596	0.826844	1.44699	2.79061e-05
A0A507R6B0	Peroxiredoxin Asp f3	ASPF3_2	Peroxiredoxin Asp f3 OS=Monascus purpureus OX=5098 GN=ASPF3_2 PE=3 SV=1	1.19268	1.20684	1.18747	1.19567	0.805794	0.833613	0.842616	0.827341	1.44519	7.90526e-06
A0A507QL60	Endoplasmic reticulum transmembrane protein	MPDQ_002086	Endoplasmic reticulum transmembrane protein OS=Monascus purpureus OX=5098 GN=MPDQ_002086 PE=3 SV=1	1.18368	1.20045	1.20378	1.19597	0.983156	0.741045	0.759319	0.82784	1.44469	0.00920938
A0A507R2V6	NmrA domain-containing protein	MPDQ_001736	NmrA domain-containing protein OS=Monascus purpureus OX=5098 GN=MPDQ_001736 PE=3 SV=1	1.19615	1.21984	1.16832	1.19477	0.855845	0.797586	0.83172	0.828384	1.44229	8.35678e-05
A0A507QJV4	Glutamate decarboxylase	MPDQ_004402	Glutamate decarboxylase OS=Monascus purpureus OX=5098 GN=MPDQ_004402 PE=3 SV=1	1.21412	1.19323	1.17626	1.19453	0.821129	0.842389	0.822111	0.828543	1.44173	9.34904e-06
A0A507QIW9	Uncharacterized protein	MPDQ_003386	Uncharacterized protein OS=Monascus purpureus OX=5098 GN=MPDQ_003386 PE=3 SV=1	1.13134	1.29005	1.15977	1.19372	0.776042	0.857859	0.851822	0.828574	1.44069	0.00276264
A0A507QVT7	Uncharacterized protein	MPDQ_007703	Uncharacterized protein OS=Monascus purpureus OX=5098 GN=MPDQ_007703 PE=3 SV=1	1.17039	1.20779	1.20375	1.19398	0.821544	0.834846	0.830164	0.828851	1.44052	8.11455e-06
A0A507QQ04	Succinyl-CoA:3-ketoacid-coenzyme A transferase	MPDQ_002107	Succinyl-CoA:3-ketoacid-coenzyme A transferase OS=Monascus purpureus OX=5098 GN=MPDQ_002107 PE=3 SV=1	1.06986	1.35798	1.15188	1.19324	0.87095	0.826685	0.7895	0.829045	1.4393	0.0148818
A0A507QTE8	40S ribosomal protein S23	RPS23	40S ribosomal protein S23 OS=Monascus purpureus OX=5098 GN=RPS23 PE=3 SV=1	1.29971	1.08537	1.19691	1.194	0.814203	0.805913	0.868639	0.829585	1.43927	0.00495604
A0A507QPR0	Uncharacterized protein	MPDQ_002377	Uncharacterized protein OS=Monascus purpureus OX=5098 GN=MPDQ_002377 PE=3 SV=1	1.15207	1.29254	1.13381	1.19281	0.782987	0.865526	0.84001	0.829508	1.43797	0.00286578
A0A507QUW9	Uncharacterized protein	MPDQ_006181	Uncharacterized protein OS=Monascus purpureus OX=5098 GN=MPDQ_006181 PE=3 SV=1	1.21708	1.17612	1.1862	1.19314	0.800794	0.8434	0.845145	0.829779	1.4379	4.43189e-05
A0A507QNV7	AAA domain-containing protein	MPDQ_002706	AAA domain-containing protein OS=Monascus purpureus OX=5098 GN=MPDQ_002706 PE=4 SV=1	1.24457	1.15507	1.18037	1.19333	0.835508	0.78492	0.869404	0.829944	1.43785	0.000555062
A0A507QKV0	SURF1-like protein	SURF1	SURF1-like protein OS=Monascus purpureus OX=5098 GN=SURF1 PE=3 SV=1	1.14646	1.30173	1.12979	1.19266	0.81969	0.853963	0.815629	0.829761	1.43736	0.00293839
A0A507QGH2	Phenylalanine--tRNA ligase	FRS2	Phenylalanine--tRNA ligase OS=Monascus purpureus OX=5098 GN=FRS2 PE=3 SV=1	1.19522	1.20147	1.18204	1.19291	0.854754	0.803801	0.831752	0.830102	1.43707	2.1346e-05
A0A507R5Q1	40S ribosomal protein S19	RPS19	40S ribosomal protein S19 OS=Monascus purpureus OX=5098 GN=RPS19 PE=3 SV=1	1.24132	1.14832	1.18908	1.19291	0.801175	0.799192	0.890178	0.830182	1.43692	0.000844182
A0A507QZM7	T-complex protein 1 subunit zeta	CCT6	T-complex protein 1 subunit zeta OS=Monascus purpureus OX=5098 GN=CCT6 PE=3 SV=1	1.23	1.1525	1.19623	1.19291	0.851237	0.803132	0.836594	0.830321	1.43669	0.000166998
A0A507QQA0	GGACT domain-containing protein	MPDQ_001321	GGACT domain-containing protein OS=Monascus purpureus OX=5098 GN=MPDQ_001321 PE=3 SV=1	1.32952	1.16286	1.08707	1.19315	0.86428	0.832661	0.79463	0.830524	1.43662	0.00819047
A0A507R5S2	MaoC-like domain-containing protein	MPDQ_006606	MaoC-like domain-containing protein OS=Monascus purpureus OX=5098 GN=MPDQ_006606 PE=4 SV=1	1.23048	1.16601	1.18038	1.19229	0.793522	0.864014	0.834196	0.830577	1.43549	0.000215051
A0A507QIB7	Glycerol-3-phosphate dehydrogenase [NAD(+)]	GPD1_1	Glycerol-3-phosphate dehydrogenase [NAD(+)] OS=Monascus purpureus OX=5098 GN=GPD1_1 PE=3 SV=1	1.06153	1.38452	1.12781	1.19129	0.834996	0.832972	0.823828	0.830599	1.43425	0.021584
A0A507QMA0	Uncharacterized protein	MPDQ_004015	Uncharacterized protein OS=Monascus purpureus OX=5098 GN=MPDQ_004015 PE=4 SV=1	1.11825	1.24442	1.20993	1.19087	0.728073	0.884471	0.880425	0.83099	1.43307	0.00485485
A0A507QMP4	Uncharacterized protein	MPDQ_002331	Uncharacterized protein OS=Monascus purpureus OX=5098 GN=MPDQ_002331 PE=3 SV=1	1.22837	1.17739	1.1683	1.19135	0.843196	0.799743	0.85205	0.831663	1.4325	0.000129605
A0A507R1M1	Uncharacterized protein	MPDQ_007855	Uncharacterized protein OS=Monascus purpureus OX=5098 GN=MPDQ_007855 PE=4 SV=1	1.11154	1.29197	1.16921	1.19091	0.852618	0.81096	0.830647	0.831408	1.4324	0.00274508
A0A507R872	Uncharacterized protein	MPDQ_004566	Uncharacterized protein OS=Monascus purpureus OX=5098 GN=MPDQ_004566 PE=4 SV=1	1.31348	1.07144	1.18939	1.19144	0.807242	0.820433	0.868225	0.831967	1.43207	0.00763829
A0A507QSA9	Septin-type G domain-containing protein	MPDQ_001060	Septin-type G domain-containing protein OS=Monascus purpureus OX=5098 GN=MPDQ_001060 PE=3 SV=1	1.28547	1.13768	1.15084	1.19133	0.884136	0.776555	0.835842	0.832178	1.43158	0.00314909
A0A507QSA8	Uncharacterized protein	MPDQ_007351	Uncharacterized protein OS=Monascus purpureus OX=5098 GN=MPDQ_007351 PE=3 SV=1	1.20842	1.17317	1.19113	1.19091	0.829851	0.820616	0.845295	0.831921	1.43152	8.65078e-06
A0A507QKQ3	Cell division control protein 42 homolog	CDC42	Cell division control protein 42 homolog OS=Monascus purpureus OX=5098 GN=CDC42 PE=3 SV=1	1.09179	1.3042	1.17598	1.19066	0.967712	0.781106	0.747257	0.832025	1.43104	0.0177327
A0A507QTC7	Uncharacterized protein	MPDQ_007943	Uncharacterized protein OS=Monascus purpureus OX=5098 GN=MPDQ_007943 PE=4 SV=1	1.1752	1.21114	1.18536	1.19057	0.82226	0.824324	0.849399	0.831994	1.43098	1.30389e-05
A0A507QRV1	Uncharacterized protein	MPDQ_001366	Uncharacterized protein OS=Monascus purpureus OX=5098 GN=MPDQ_001366 PE=4 SV=1	1.14032	1.22142	1.20974	1.19049	0.886889	0.787007	0.822679	0.832192	1.43055	0.000753787
A0A507QMF7	Uncharacterized protein	MPDQ_001516	Uncharacterized protein OS=Monascus purpureus OX=5098 GN=MPDQ_001516 PE=4 SV=1	1.25506	1.07317	1.24404	1.19076	0.850512	0.797519	0.849571	0.832534	1.43028	0.00430827
A0A507R2A0	Uncharacterized protein	MPDQ_007123	Uncharacterized protein OS=Monascus purpureus OX=5098 GN=MPDQ_007123 PE=4 SV=1	1.22056	1.20136	1.14918	1.19037	0.839847	0.839176	0.818286	0.832436	1.42998	9.07804e-05
A0A507R002	Iron-sulfur cluster assembly protein	ISU1	Iron-sulfur cluster assembly protein OS=Monascus purpureus OX=5098 GN=ISU1 PE=3 SV=1	1.27479	1.1478	1.14886	1.19048	0.811539	0.82943	0.85667	0.832547	1.42993	0.00125813
A0A507QZI3	Uncharacterized protein	MPDQ_002786	Uncharacterized protein OS=Monascus purpureus OX=5098 GN=MPDQ_002786 PE=4 SV=1	1.18138	1.2024	1.18662	1.19013	0.855956	0.825602	0.816137	0.832565	1.42948	1.23305e-05
A0A507QY45	GPN-loop GTPase	MPDQ_006514	GPN-loop GTPase OS=Monascus purpureus OX=5098 GN=MPDQ_006514 PE=3 SV=1	1.24105	1.14678	1.18384	1.19055	0.951916	0.775964	0.771	0.83296	1.42931	0.00547524
A0A507R6V5	40S ribosomal protein S26	RPS26	40S ribosomal protein S26 OS=Monascus purpureus OX=5098 GN=RPS26 PE=3 SV=1	1.24416	1.12803	1.19807	1.19009	0.804873	0.814584	0.878965	0.832807	1.429	0.000954423
A0A507R508	40S ribosomal protein S22	RPS22	40S ribosomal protein S22 OS=Monascus purpureus OX=5098 GN=RPS22 PE=3 SV=1	1.24945	1.12053	1.20048	1.19015	0.855765	0.804769	0.838447	0.832994	1.42877	0.000907908
A0A507R646	Zn(2)-C6 fungal-type domain-containing protein	MPDQ_007854	Zn(2)-C6 fungal-type domain-containing protein OS=Monascus purpureus OX=5098 GN=MPDQ_007854 PE=4 SV=1	1.18887	1.15349	1.22548	1.18928	0.821446	0.838978	0.839516	0.833313	1.42717	7.9561e-05
A0A507QQN0	tRNA(His) guanylyltransferase	THG1	tRNA(His) guanylyltransferase OS=Monascus purpureus OX=5098 GN=THG1 PE=3 SV=1	1.25428	1.13621	1.17766	1.18939	0.81785	0.820015	0.862697	0.833521	1.42694	0.000690884
A0A507QL26	Zn(2)-C6 fungal-type domain-containing protein	MPDQ_003590	Zn(2)-C6 fungal-type domain-containing protein OS=Monascus purpureus OX=5098 GN=MPDQ_003590 PE=4 SV=1	1.3166	1.08299	1.16972	1.18977	0.878543	0.771868	0.851022	0.833811	1.42691	0.00912346
A0A507R526	Uncharacterized protein	MPDQ_007882	Uncharacterized protein OS=Monascus purpureus OX=5098 GN=MPDQ_007882 PE=4 SV=1	1.26754	1.05775	1.24246	1.18925	0.831569	0.798348	0.871827	0.833915	1.42611	0.00691175
A0A507QXT3	10 kDa heat shock protein	HSP10	10 kDa heat shock protein OS=Monascus purpureus OX=5098 GN=HSP10 PE=3 SV=1	1.16559	1.19293	1.20852	1.18901	0.912471	0.807792	0.781093	0.833785	1.42604	0.00107155
A0A507QJR1	Peptide-methionine (S)-S-oxide reductase	KLP5	Peptide-methionine (S)-S-oxide reductase OS=Monascus purpureus OX=5098 GN=KLP5 PE=3 SV=1	1.18501	1.21077	1.17041	1.18873	0.85034	0.862285	0.788748	0.833791	1.42569	0.000158268
A0A507QWR1	Uncharacterized protein	MPDQ_007013	Uncharacterized protein OS=Monascus purpureus OX=5098 GN=MPDQ_007013 PE=4 SV=1	1.09667	1.30596	1.16242	1.18835	0.936549	0.771233	0.794309	0.83403	1.42483	0.0117082
A0A507QZU1	Mitochondrial import inner membrane translocase subunit TIM10	TIM10	Mitochondrial import inner membrane translocase subunit TIM10 OS=Monascus purpureus OX=5098 GN=TIM10 PE=3 SV=1	1.19062	1.2142	1.16039	1.1884	0.915549	0.794194	0.793547	0.83443	1.42421	0.00123505
A0A507QQ62	40S ribosomal protein S1	RPS1	40S ribosomal protein S1 OS=Monascus purpureus OX=5098 GN=RPS1 PE=3 SV=1	1.24922	1.13991	1.17485	1.18799	0.81877	0.799309	0.886284	0.834788	1.42311	0.00105839
A0A507R131	Amidophosphoribosyltransferase	ADE4	Amidophosphoribosyltransferase OS=Monascus purpureus OX=5098 GN=ADE4 PE=3 SV=1	1.21829	1.17628	1.1686	1.18772	0.824884	0.842529	0.837063	0.834825	1.42272	2.69265e-05
A0A507QJ95	N-acetyltransferase domain-containing protein	MPDQ_003219	N-acetyltransferase domain-containing protein OS=Monascus purpureus OX=5098 GN=MPDQ_003219 PE=4 SV=1	1.15666	1.24308	1.16305	1.1876	0.882517	0.821305	0.800627	0.834816	1.42259	0.000683839
A0A507QQN2	DJ-1_PfpI domain-containing protein	MPDQ_002094	DJ-1_PfpI domain-containing protein OS=Monascus purpureus OX=5098 GN=MPDQ_002094 PE=4 SV=1	1.2782	1.15913	1.1249	1.18741	0.815953	0.813127	0.87706	0.83538	1.4214	0.00229717
A0A507R4J0	YmL15	MRPL15	YmL15 OS=Monascus purpureus OX=5098 GN=MRPL15 PE=3 SV=1	1.23397	1.11559	1.21146	1.18701	0.823262	0.825709	0.858015	0.835662	1.42044	0.000759461
A0A507QP39	Uncharacterized protein	MPDQ_002837	Uncharacterized protein OS=Monascus purpureus OX=5098 GN=MPDQ_002837 PE=4 SV=1	1.17153	1.157	1.23157	1.1867	0.892738	0.784765	0.830273	0.835925	1.41963	0.000823958
A0A507R6U6	TauD domain-containing protein	MPDQ_006608	TauD domain-containing protein OS=Monascus purpureus OX=5098 GN=MPDQ_006608 PE=4 SV=1	1.17539	1.26282	1.12007	1.18609	0.846321	0.840898	0.820984	0.836068	1.41866	0.00116029
A0A507R5X3	Peptide-methionine (R)-S-oxide reductase	MPDQ_006095	Peptide-methionine (R)-S-oxide reductase OS=Monascus purpureus OX=5098 GN=MPDQ_006095 PE=3 SV=1	1.19076	1.20073	1.16453	1.18534	0.866082	0.831118	0.81386	0.83702	1.41614	4.96743e-05
A0A507QZ50	Protein BIG1	MPDQ_003267	Protein BIG1 OS=Monascus purpureus OX=5098 GN=MPDQ_003267 PE=3 SV=1	1.15453	1.23242	1.16911	1.18535	0.937004	0.764689	0.80975	0.837148	1.41594	0.00360291
A0A507QXD1	CCT-epsilon	CCT5	CCT-epsilon OS=Monascus purpureus OX=5098 GN=CCT5 PE=3 SV=1	1.22668	1.12455	1.20499	1.18541	0.861436	0.834087	0.816147	0.837223	1.41588	0.000497444
A0A507R2Y7	Protein kinase domain-containing protein	MPDQ_005588	Protein kinase domain-containing protein OS=Monascus purpureus OX=5098 GN=MPDQ_005588 PE=4 SV=1	1.26782	1.07438	1.21352	1.18524	0.838768	0.807751	0.866184	0.837568	1.4151	0.0044166
A0A507R1Q6	Homoserine kinase	THR1	Homoserine kinase OS=Monascus purpureus OX=5098 GN=THR1 PE=3 SV=1	1.14903	1.21521	1.18973	1.18466	0.856684	0.852712	0.802767	0.837387	1.41471	0.000179807
A0A507QK25	Uncharacterized protein (Fragment)	MPDQ_006462	Uncharacterized protein (Fragment) OS=Monascus purpureus OX=5098 GN=MPDQ_006462 PE=4 SV=1	1.15112	1.22378	1.17877	1.18456	0.839129	0.868354	0.80468	0.837388	1.41459	0.000244995
A0A507R0E7	Cross-pathway control WD-repeat protein cpc2	CPC2	Cross-pathway control WD-repeat protein cpc2 OS=Monascus purpureus OX=5098 GN=CPC2 PE=4 SV=1	1.20308	1.19024	1.16083	1.18471	0.898542	0.799321	0.815601	0.837821	1.41404	0.000472398
A0A507QXW1	Uncharacterized protein	MPDQ_006722	Uncharacterized protein OS=Monascus purpureus OX=5098 GN=MPDQ_006722 PE=4 SV=1	1.24004	1.13048	1.18223	1.18425	0.78979	0.848085	0.876193	0.838023	1.41315	0.00103803
A0A507R7G8	TruB_N domain-containing protein	MPDQ_000015	TruB_N domain-containing protein OS=Monascus purpureus OX=5098 GN=MPDQ_000015 PE=3 SV=1	1.2504	1.14708	1.15577	1.18442	0.847361	0.814843	0.852231	0.838145	1.41314	0.000592781
A0A507QLC2	Aminotran_1_2 domain-containing protein	MPDQ_003443	Aminotran_1_2 domain-containing protein OS=Monascus purpureus OX=5098 GN=MPDQ_003443 PE=4 SV=1	1.22138	1.15656	1.17462	1.18419	0.878147	0.827677	0.809166	0.83833	1.41256	0.000255461
A0A507R4N7	Uncharacterized protein	MPDQ_006652	Uncharacterized protein OS=Monascus purpureus OX=5098 GN=MPDQ_006652 PE=3 SV=1	1.12238	1.20022	1.22656	1.18305	0.736412	0.832501	0.945995	0.838303	1.41125	0.00719405
A0A507R1W2	TOM (Translocase of outer membrane) complex component	TOM70	TOM (Translocase of outer membrane) complex component OS=Monascus purpureus OX=5098 GN=TOM70 PE=4 SV=1	1.33151	1.05577	1.16329	1.18352	0.8249	0.823009	0.870181	0.839363	1.41003	0.0135634
A0A507R5L1	Curved DNA-binding protein (42 kDa protein)	CDB4	Curved DNA-binding protein (42 kDa protein) OS=Monascus purpureus OX=5098 GN=CDB4 PE=3 SV=1	1.23256	1.14879	1.16852	1.18329	0.878202	0.798194	0.841324	0.83924	1.40995	0.000552984
A0A4P2VQ64	Ribosomal protein S3	rps3	Ribosomal protein S3 OS=Monascus purpureus OX=5098 GN=rps3 PE=4 SV=1	1.29055	1.08031	1.17881	1.18322	0.874448	0.798803	0.845695	0.839649	1.40918	0.00601465
A0A507QMB9	Mitochondrial zinc maintenance protein 1, mitochondrial	LYRM4	Mitochondrial zinc maintenance protein 1, mitochondrial OS=Monascus purpureus OX=5098 GN=LYRM4 PE=3 SV=1	1.19023	1.18008	1.17751	1.18261	0.851684	0.855603	0.811122	0.83947	1.40876	2.01763e-05
A0A507R1G5	Pyridoxine biosynthesis protein	PDX1	Pyridoxine biosynthesis protein OS=Monascus purpureus OX=5098 GN=PDX1 PE=3 SV=1	1.20455	1.15941	1.18313	1.18236	0.809846	0.832729	0.876353	0.839643	1.40817	0.00012777
A0A507QZR0	Uncharacterized protein	MPDQ_006006	Uncharacterized protein OS=Monascus purpureus OX=5098 GN=MPDQ_006006 PE=4 SV=1	1.31316	1.07786	1.15714	1.18272	0.862423	0.801404	0.856628	0.840152	1.40775	0.00883392
A0A507R1W0	Associated with spindles and kinetochores protein 1	ASK1	Associated with spindles and kinetochores protein 1 OS=Monascus purpureus OX=5098 GN=ASK1 PE=3 SV=1	1.18575	1.20055	1.16038	1.18223	0.859315	0.833297	0.826833	0.839815	1.40772	2.40063e-05
A0A507QU12	DNA-directed RNA polymerase III subunit RPC6	RPC34	DNA-directed RNA polymerase III subunit RPC6 OS=Monascus purpureus OX=5098 GN=RPC34 PE=3 SV=1	1.21201	1.17204	1.16358	1.18254	0.931624	0.736756	0.851812	0.840064	1.40768	0.00424715
A0A507QPE1	3-ketoacyl-CoA thiolase, peroxisomal	ACAA1_1	3-ketoacyl-CoA thiolase, peroxisomal OS=Monascus purpureus OX=5098 GN=ACAA1_1 PE=3 SV=1	1.13733	1.21692	1.19114	1.1818	0.848207	0.845997	0.825549	0.839918	1.40704	0.00015371
A0A507R0J9	NADH kinase pos5	POS5	NADH kinase pos5 OS=Monascus purpureus OX=5098 GN=POS5 PE=3 SV=1	1.19832	1.14376	1.20365	1.18191	0.832663	0.819615	0.868207	0.840162	1.40677	0.000141729
A0A507QZ15	Aldedh domain-containing protein	MPDQ_005252	Aldedh domain-containing protein OS=Monascus purpureus OX=5098 GN=MPDQ_005252 PE=4 SV=1	1.20005	1.20913	1.1361	1.18176	0.822485	0.824991	0.872954	0.840143	1.40662	0.00026807
A0A507R0W8	DUF2040 domain-containing protein	MPDQ_003636	DUF2040 domain-containing protein OS=Monascus purpureus OX=5098 GN=MPDQ_003636 PE=3 SV=1	1.13201	1.36115	1.05073	1.18129	0.85502	0.962756	0.702271	0.840015	1.40628	0.0464349
A0A507R2Y8	Uncharacterized protein	MPDQ_006617	Uncharacterized protein OS=Monascus purpureus OX=5098 GN=MPDQ_006617 PE=4 SV=1	1.17412	1.16035	1.20927	1.18125	0.844846	0.846939	0.830198	0.840661	1.40514	2.53088e-05
A0A507QKI9	GMC_OxRdtase_N domain-containing protein	MPDQ_002389	GMC_OxRdtase_N domain-containing protein OS=Monascus purpureus OX=5098 GN=MPDQ_002389 PE=3 SV=1	1.24024	1.07024	1.2339	1.18146	0.867153	0.823032	0.83286	0.841015	1.4048	0.00400546
A0A507QT32	Mitochondrial 54S ribosomal protein mrpl1	MRPL1	Mitochondrial 54S ribosomal protein mrpl1 OS=Monascus purpureus OX=5098 GN=MRPL1 PE=4 SV=1	1.17226	1.2583	1.11027	1.18028	0.818979	0.893299	0.811369	0.841216	1.40306	0.00251494
A0A507QRF9	Mitochondrial porin	POR1	Mitochondrial porin OS=Monascus purpureus OX=5098 GN=POR1 PE=4 SV=1	1.18119	1.2095	1.15064	1.18044	0.882644	0.814791	0.827119	0.841518	1.40276	0.000228885
A0A507QZP6	Uncharacterized protein	MPDQ_004790	Uncharacterized protein OS=Monascus purpureus OX=5098 GN=MPDQ_004790 PE=4 SV=1	1.15906	1.17688	1.20431	1.18008	0.831604	0.840476	0.85267	0.841583	1.40222	1.99925e-05
A0A507QPE0	PKS_ER domain-containing protein	MPDQ_002672	PKS_ER domain-containing protein OS=Monascus purpureus OX=5098 GN=MPDQ_002672 PE=3 SV=1	1.20812	1.13578	1.19696	1.18029	0.867305	0.817955	0.840258	0.841839	1.40204	0.000220774
A0A507QMU3	Uncharacterized protein	MPDQ_002619	Uncharacterized protein OS=Monascus purpureus OX=5098 GN=MPDQ_002619 PE=4 SV=1	1.25277	1.11622	1.17241	1.18047	0.923164	0.803299	0.799942	0.842135	1.40175	0.00395608
A0A507R1H8	Uncharacterized protein	MPDQ_003311	Uncharacterized protein OS=Monascus purpureus OX=5098 GN=MPDQ_003311 PE=3 SV=1	1.17113	1.24473	1.12327	1.17971	0.840436	0.831412	0.853846	0.841898	1.40125	0.000712365
A0A507R0W7	Cytochrome c oxidase assembly protein cox15	COX15	Cytochrome c oxidase assembly protein cox15 OS=Monascus purpureus OX=5098 GN=COX15 PE=3 SV=1	1.26323	1.09706	1.17835	1.17954	0.784334	0.814974	0.928151	0.842486	1.40007	0.00655165
A0A507QWF5	Uncharacterized protein	MPDQ_005376	Uncharacterized protein OS=Monascus purpureus OX=5098 GN=MPDQ_005376 PE=3 SV=1	1.24985	1.11299	1.1758	1.17955	0.87931	0.808671	0.840378	0.842786	1.39958	0.00163671
A0A507QKN3	Monothiol glutaredoxin grx5	GRX5	Monothiol glutaredoxin grx5 OS=Monascus purpureus OX=5098 GN=GRX5 PE=4 SV=1	1.08482	1.29148	1.15943	1.17858	0.798757	0.872465	0.855636	0.842286	1.39926	0.0064218
A0A507QL43	Uncharacterized protein (Fragment)	MPDQ_004807	Uncharacterized protein (Fragment) OS=Monascus purpureus OX=5098 GN=MPDQ_004807 PE=3 SV=1	1.0995	1.36521	1.0704	1.17837	0.842032	0.835345	0.850457	0.842611	1.39847	0.0232577
A0A507QZN5	LDB19 domain-containing protein	MPDQ_003296	LDB19 domain-containing protein OS=Monascus purpureus OX=5098 GN=MPDQ_003296 PE=4 SV=1	1.26719	1.0666	1.20292	1.1789	0.819576	0.832551	0.877673	0.843267	1.39802	0.00554397
A0A507QLB5	Uncharacterized protein	MPDQ_002070	Uncharacterized protein OS=Monascus purpureus OX=5098 GN=MPDQ_002070 PE=3 SV=1	1.19495	1.13428	1.20641	1.17855	0.864771	0.837826	0.827444	0.843347	1.39747	0.000178677
A0A507QKH3	Uncharacterized protein	MPDQ_003931	Uncharacterized protein OS=Monascus purpureus OX=5098 GN=MPDQ_003931 PE=4 SV=1	1.23149	1.12131	1.18098	1.17793	0.848642	0.846431	0.836978	0.844017	1.39562	0.000479057
A0A507QXI9	Uncharacterized protein	MPDQ_006893	Uncharacterized protein OS=Monascus purpureus OX=5098 GN=MPDQ_006893 PE=4 SV=1	1.24481	1.09566	1.19308	1.17785	0.814981	0.817965	0.899286	0.844077	1.39543	0.00296732
A0A507R3L6	L-ornithine N(5)-monooxygenase	MPDQ_002031	L-ornithine N(5)-monooxygenase OS=Monascus purpureus OX=5098 GN=MPDQ_002031 PE=3 SV=1	1.20738	1.11253	1.21271	1.17754	0.79261	0.863696	0.875817	0.844041	1.39513	0.00131605
A0A507QSD8	ATP synthase subunit e, mitochondrial	MPDQ_001047	ATP synthase subunit e, mitochondrial OS=Monascus purpureus OX=5098 GN=MPDQ_001047 PE=3 SV=1	1.05638	1.33336	1.14077	1.17683	0.920708	0.817535	0.794432	0.844225	1.39398	0.02144
A0A507QZM9	Uncharacterized protein	MPDQ_005605	Uncharacterized protein OS=Monascus purpureus OX=5098 GN=MPDQ_005605 PE=3 SV=1	1.12257	1.22086	1.18623	1.17655	0.792216	0.974976	0.765694	0.844295	1.39353	0.00982965
A0A507R5H9	Brix domain-containing protein	MPDQ_006601	Brix domain-containing protein OS=Monascus purpureus OX=5098 GN=MPDQ_006601 PE=4 SV=1	1.23162	1.11654	1.18357	1.17724	0.879979	0.806198	0.848266	0.844814	1.39349	0.00110463
A0A507QMT0	Uncharacterized protein	MPDQ_002234	Uncharacterized protein OS=Monascus purpureus OX=5098 GN=MPDQ_002234 PE=3 SV=1	1.12968	1.23679	1.16131	1.17593	0.82104	0.832019	0.882295	0.845118	1.39143	0.000860721
A0A507R3Y6	Uncharacterized protein	MPDQ_002996	Uncharacterized protein OS=Monascus purpureus OX=5098 GN=MPDQ_002996 PE=3 SV=1	1.0784	1.23321	1.21565	1.17576	0.871256	0.883943	0.780465	0.845221	1.39106	0.00492241
A0A507QP55	FK506-binding protein	FPR4	FK506-binding protein OS=Monascus purpureus OX=5098 GN=FPR4 PE=3 SV=1	1.2197	1.12451	1.18263	1.17561	0.85227	0.811322	0.87478	0.846124	1.38941	0.000589205
A0A507R1J1	Citrulline--aspartate ligase	ARG1	Citrulline--aspartate ligase OS=Monascus purpureus OX=5098 GN=ARG1 PE=3 SV=1	1.22873	1.09495	1.2027	1.17546	0.854684	0.845203	0.839108	0.846332	1.38889	0.00133139
P53430	Glyceraldehyde-3-phosphate dehydrogenase	GPD1	Glyceraldehyde-3-phosphate dehydrogenase OS=Monascus purpureus OX=5098 GN=GPD1 PE=3 SV=3	1.27958	1.03186	1.21459	1.17535	0.785886	0.838361	0.915215	0.846487	1.3885	0.0167281
A0A507R2I4	IMP1 inner mitochondrial membrane peptidase-like	IMMP1L	IMP1 inner mitochondrial membrane peptidase-like OS=Monascus purpureus OX=5098 GN=IMMP1L PE=4 SV=1	1.24685	1.14888	1.12948	1.17507	0.878118	0.803227	0.859047	0.846797	1.38767	0.0015416
A0A507R2X5	GBBH-like_N domain-containing protein (Fragment)	MPDQ_006607	GBBH-like_N domain-containing protein (Fragment) OS=Monascus purpureus OX=5098 GN=MPDQ_006607 PE=4 SV=1	1.0318	1.37062	1.12001	1.17414	0.942898	0.835328	0.761538	0.846588	1.38691	0.045701
A0A507QLY7	Uncharacterized protein	MPDQ_001727	Uncharacterized protein OS=Monascus purpureus OX=5098 GN=MPDQ_001727 PE=4 SV=1	1.14226	1.26351	1.11712	1.1743	0.885498	0.831975	0.823129	0.846867	1.38664	0.00265045
A0A507QXW3	Mitochondrial import inner membrane translocase subunit TIM50	TIM50	Mitochondrial import inner membrane translocase subunit TIM50 OS=Monascus purpureus OX=5098 GN=TIM50 PE=3 SV=1	1.17289	1.17079	1.17873	1.17414	0.845101	0.835592	0.860727	0.84714	1.386	1.84027e-06
A0A507QWM1	Malate dehydrogenase	MPDQ_006425	Malate dehydrogenase OS=Monascus purpureus OX=5098 GN=MPDQ_006425 PE=3 SV=1	1.24318	1.10562	1.17434	1.17438	0.87495	0.798424	0.869079	0.847485	1.38572	0.00219321
A0A507QX18	Uncharacterized protein	MPDQ_006820	Uncharacterized protein OS=Monascus purpureus OX=5098 GN=MPDQ_006820 PE=4 SV=1	1.09908	1.25463	1.16729	1.17367	0.876347	0.85979	0.80552	0.847219	1.38532	0.0028095
A0A507QRG1	Glutamyl-tRNA synthetase	MPDQ_000719	Glutamyl-tRNA synthetase OS=Monascus purpureus OX=5098 GN=MPDQ_000719 PE=3 SV=1	1.22679	1.11782	1.17732	1.17398	0.866075	0.818341	0.858707	0.847708	1.38488	0.000722581
A0A507QWB7	Clustered mitochondria protein homolog	CLU1	Clustered mitochondria protein homolog OS=Monascus purpureus OX=5098 GN=CLU1 PE=3 SV=1	1.21478	1.13984	1.16666	1.17376	0.846777	0.841222	0.855152	0.847717	1.38461	0.000127153
A0A507QV22	Uncharacterized protein	MPDQ_008082	Uncharacterized protein OS=Monascus purpureus OX=5098 GN=MPDQ_008082 PE=4 SV=1	1.12014	1.2044	1.19436	1.17296	0.886985	0.8178	0.839575	0.84812	1.38302	0.000634139
A0A507QVI4	Protein yippee-like	MPDQ_006839	Protein yippee-like OS=Monascus purpureus OX=5098 GN=MPDQ_006839 PE=3 SV=1	1.22087	1.13055	1.16791	1.17311	0.857287	0.822113	0.865842	0.848414	1.38271	0.000383212
A0A507QLC6	Uncharacterized protein	MPDQ_003205	Uncharacterized protein OS=Monascus purpureus OX=5098 GN=MPDQ_003205 PE=4 SV=1	1.23555	1.08434	1.19811	1.17266	0.860998	0.823513	0.862423	0.848978	1.38126	0.00237032
A0A507R2C1	Mevalonate kinase	ERG12	Mevalonate kinase OS=Monascus purpureus OX=5098 GN=ERG12 PE=3 SV=1	1.17105	1.17084	1.17384	1.17191	0.869671	0.854707	0.823366	0.849248	1.37994	1.9142e-05
A0A507QY20	Pre-mRNA-splicing factor spp2	SPP2	Pre-mRNA-splicing factor spp2 OS=Monascus purpureus OX=5098 GN=SPP2 PE=3 SV=1	1.22537	1.14344	1.14645	1.17175	0.862465	0.843674	0.842801	0.849647	1.37911	0.00030723
A0A507R4C9	Uncharacterized protein	MPDQ_007076	Uncharacterized protein OS=Monascus purpureus OX=5098 GN=MPDQ_007076 PE=3 SV=1	1.35957	1.03555	1.12108	1.17207	0.813214	0.800304	0.936345	0.849954	1.37897	0.0386639
A0A507QXQ6	Phospho-2-dehydro-3-deoxyheptonate aldolase	AMT16	Phospho-2-dehydro-3-deoxyheptonate aldolase OS=Monascus purpureus OX=5098 GN=AMT16 PE=3 SV=1	1.19098	1.16835	1.15531	1.17155	0.868662	0.849171	0.831179	0.849671	1.37882	2.80803e-05
A0A507R4S3	Protein kinase domain-containing protein	MPDQ_001169	Protein kinase domain-containing protein OS=Monascus purpureus OX=5098 GN=MPDQ_001169 PE=4 SV=1	1.24438	1.24557	1.02382	1.17126	0.738557	0.86311	0.946772	0.84948	1.37879	0.0279323
A0A507QT66	Ribosome-interacting GTPase 2	RBG2	Ribosome-interacting GTPase 2 OS=Monascus purpureus OX=5098 GN=RBG2 PE=4 SV=1	1.26203	1.10818	1.14456	1.17159	0.849726	0.846365	0.853774	0.849955	1.37842	0.00228714
A0A507R3Y8	GAR domain-containing protein	MPDQ_001510	GAR domain-containing protein OS=Monascus purpureus OX=5098 GN=MPDQ_001510 PE=4 SV=1	1.17706	1.11538	1.22064	1.17103	0.840409	0.853379	0.856407	0.850065	1.37757	0.000486752
A0A507QPE9	Suppressor of the cold-sensitive snRNP bioproteinsis mutant brr1-1	SUB2_1	Suppressor of the cold-sensitive snRNP bioproteinsis mutant brr1-1 OS=Monascus purpureus OX=5098 GN=SUB2_1 PE=4 SV=1	1.16108	1.22109	1.13011	1.17076	0.891699	0.818315	0.840854	0.850289	1.3769	0.000739964
A0A507QYA6	RRF domain-containing protein	MPDQ_004124	RRF domain-containing protein OS=Monascus purpureus OX=5098 GN=MPDQ_004124 PE=3 SV=1	1.16225	1.18366	1.16603	1.17065	0.8584	0.845234	0.847288	0.850307	1.37673	2.06216e-06
A0A507R0C2	Low-affinity Fe(2+) transport protein	FET4	Low-affinity Fe(2+) transport protein OS=Monascus purpureus OX=5098 GN=FET4 PE=4 SV=1	1.19597	1.15465	1.16061	1.17041	0.739633	0.899234	0.911695	0.850187	1.37665	0.00489564
A0A507QW96	Splicing factor 3A subunit 2	SF3A2	Splicing factor 3A subunit 2 OS=Monascus purpureus OX=5098 GN=SF3A2 PE=4 SV=1	1.30753	0.988824	1.21621	1.17086	0.912424	0.800918	0.840639	0.851327	1.37533	0.0332686
A0A507QS36	Cytochrome c oxidase assembly factor 3	MPDQ_001050	Cytochrome c oxidase assembly factor 3 OS=Monascus purpureus OX=5098 GN=MPDQ_001050 PE=3 SV=1	1.22641	1.10218	1.18137	1.16998	0.825244	0.860154	0.868131	0.851177	1.37455	0.00117526
A0A507R161	MoCF_biosynth domain-containing protein	MPDQ_004484	MoCF_biosynth domain-containing protein OS=Monascus purpureus OX=5098 GN=MPDQ_004484 PE=4 SV=1	1.19001	1.14203	1.1775	1.16985	0.84366	0.842028	0.867818	0.851169	1.3744	4.35376e-05
E7EDL5	60S ribosomal protein L11	RPL11	60S ribosomal protein L11 OS=Monascus purpureus OX=5098 GN=RPL11 PE=2 SV=1	1.15465	1.19473	1.16081	1.17006	0.970949	0.759025	0.823998	0.851324	1.3744	0.00755854
A0A507QVB0	Uncharacterized protein	MPDQ_007766	Uncharacterized protein OS=Monascus purpureus OX=5098 GN=MPDQ_007766 PE=4 SV=1	1.11438	1.20527	1.18782	1.16916	0.822024	0.881153	0.850574	0.85125	1.37346	0.000624219
A0A507R650	Histone-glutamine methyltransferase	NOP1	Histone-glutamine methyltransferase OS=Monascus purpureus OX=5098 GN=NOP1 PE=3 SV=1	1.20425	1.16348	1.14048	1.16941	0.870577	0.845019	0.839502	0.8517	1.37303	0.000110416
A0A507QWD6	Uncharacterized protein	MPDQ_005472	Uncharacterized protein OS=Monascus purpureus OX=5098 GN=MPDQ_005472 PE=3 SV=1	1.10274	1.28083	1.12056	1.16804	0.83097	0.883172	0.842217	0.852119	1.37075	0.00579884
A0A507QUR2	Glycine cleavage system H protein	GCV3	Glycine cleavage system H protein OS=Monascus purpureus OX=5098 GN=GCV3 PE=3 SV=1	1.23547	1.14968	1.12033	1.16849	0.837288	0.850402	0.869955	0.852548	1.37059	0.000912193
A0A507R5V2	Uncharacterized protein	MPDQ_001177	Uncharacterized protein OS=Monascus purpureus OX=5098 GN=MPDQ_001177 PE=4 SV=1	1.18427	1.18768	1.13294	1.1683	0.843374	0.852492	0.861537	0.852468	1.37049	6.85267e-05
A0A507R3G3	N-acetylglucosaminylphosphatidylinositol deacetylase	GPI12	N-acetylglucosaminylphosphatidylinositol deacetylase OS=Monascus purpureus OX=5098 GN=GPI12 PE=3 SV=1	1.07026	1.21292	1.22042	1.16787	0.851246	0.839527	0.866397	0.85239	1.37011	0.0031014
A0A507QLY5	4HBT domain-containing protein	MPDQ_004019	4HBT domain-containing protein OS=Monascus purpureus OX=5098 GN=MPDQ_004019 PE=4 SV=1	1.20164	1.11652	1.18676	1.1683	0.866158	0.875576	0.816465	0.852733	1.37007	0.000594447
A0A507QPI8	AMPKBI domain-containing protein	MPDQ_002615	AMPKBI domain-containing protein OS=Monascus purpureus OX=5098 GN=MPDQ_002615 PE=3 SV=1	1.17713	1.09907	1.22773	1.16798	0.806769	0.842368	0.909115	0.852751	1.36966	0.00277323
A0A507QZJ0	Transcription initiation factor IIF subunit beta	MPDQ_002767	Transcription initiation factor IIF subunit beta OS=Monascus purpureus OX=5098 GN=MPDQ_002767 PE=3 SV=1	1.10431	1.18962	1.20867	1.16753	0.841829	0.873176	0.843421	0.852809	1.36904	0.000728933
A0A507QQ40	BTB domain-containing protein	MPDQ_001133	BTB domain-containing protein OS=Monascus purpureus OX=5098 GN=MPDQ_001133 PE=4 SV=1	1.20078	1.04838	1.25501	1.16805	0.913666	0.808426	0.83791	0.853334	1.36881	0.0105076
A0A507QQW7	Uncharacterized protein	MPDQ_008017	Uncharacterized protein OS=Monascus purpureus OX=5098 GN=MPDQ_008017 PE=4 SV=1	1.25351	1.08243	1.16772	1.16789	0.866523	0.8293	0.864482	0.853435	1.36845	0.00347266
A0A507QYM6	Trafficking protein particle complex subunit 33	TRS33	Trafficking protein particle complex subunit 33 OS=Monascus purpureus OX=5098 GN=TRS33 PE=3 SV=1	1.23385	1.08589	1.18361	1.16778	0.928764	0.864805	0.767411	0.85366	1.36797	0.00796789
A0A507QVA7	5-aminoimidazole-4-carboxamide ribonucleotide formyltransferase	ADE17	5-aminoimidazole-4-carboxamide ribonucleotide formyltransferase OS=Monascus purpureus OX=5098 GN=ADE17 PE=3 SV=1	1.19357	1.13024	1.17822	1.16735	0.860479	0.863403	0.836735	0.853539	1.36765	0.000113769
A0A507QYD5	N-acetyltransferase domain-containing protein	MPDQ_003965	N-acetyltransferase domain-containing protein OS=Monascus purpureus OX=5098 GN=MPDQ_003965 PE=4 SV=1	1.25685	0.973397	1.27218	1.16748	0.835313	0.90282	0.823343	0.853825	1.36735	0.0352207
A0A507QV93	Uncharacterized protein	MPDQ_006912	Uncharacterized protein OS=Monascus purpureus OX=5098 GN=MPDQ_006912 PE=4 SV=1	1.24075	1.10475	1.1557	1.16707	0.86945	0.861	0.83176	0.85407	1.36648	0.00162239
A0A507QNK8	Uncharacterized protein	MPDQ_001869	Uncharacterized protein OS=Monascus purpureus OX=5098 GN=MPDQ_001869 PE=4 SV=1	1.25439	1.10304	1.14358	1.167	0.851907	0.887927	0.822449	0.854094	1.36636	0.00309499
A0A507QTL6	Protein-lysine N-methyltransferase EFM4	EFM4	Protein-lysine N-methyltransferase EFM4 OS=Monascus purpureus OX=5098 GN=EFM4 PE=3 SV=1	1.18133	1.17217	1.14545	1.16632	0.839636	0.840543	0.882693	0.854291	1.36524	6.25004e-05
A0A507QXQ8	Mannan endo-1,6-alpha-mannosidase	MPDQ_005889	Mannan endo-1,6-alpha-mannosidase OS=Monascus purpureus OX=5098 GN=MPDQ_005889 PE=3 SV=1	1.03751	1.33009	1.13007	1.16589	0.921048	0.833478	0.807882	0.854136	1.36499	0.0284044
A0A507QYS9	60S ribosomal protein L30	RPL30	60S ribosomal protein L30 OS=Monascus purpureus OX=5098 GN=RPL30 PE=3 SV=1	1.34497	1.02145	1.13232	1.16625	0.877855	0.833598	0.854932	0.855462	1.3633	0.0315264
A0A507QPI7	Uncharacterized protein	MPDQ_002436	Uncharacterized protein OS=Monascus purpureus OX=5098 GN=MPDQ_002436 PE=3 SV=1	1.12558	1.18878	1.18141	1.16526	0.834307	0.89699	0.833473	0.854923	1.363	0.000431648
A0A507R2J0	Uncharacterized protein	MPDQ_001754	Uncharacterized protein OS=Monascus purpureus OX=5098 GN=MPDQ_001754 PE=4 SV=1	1.17799	1.16172	1.15605	1.16526	0.834068	0.844417	0.887228	0.855238	1.36249	6.03281e-05
A0A507QLP0	Uncharacterized protein	MPDQ_004200	Uncharacterized protein OS=Monascus purpureus OX=5098 GN=MPDQ_004200 PE=4 SV=1	1.16579	1.19419	1.13486	1.16495	0.82012	0.859585	0.886311	0.855339	1.36197	0.000274326
A0A507QZW6	PH domain-containing protein	MPDQ_003112	PH domain-containing protein OS=Monascus purpureus OX=5098 GN=MPDQ_003112 PE=4 SV=1	1.17256	1.14445	1.17792	1.16498	0.818484	0.835677	0.912175	0.855445	1.36184	0.000538191
A0A507QSI9	RRM domain-containing protein	MPDQ_001058	RRM domain-containing protein OS=Monascus purpureus OX=5098 GN=MPDQ_001058 PE=4 SV=1	1.20191	1.15871	1.13445	1.16502	0.829228	0.836321	0.901082	0.855544	1.36173	0.000510973
A0A507QQE8	Isocitrate dehydrogenase [NADP]	IDP1	Isocitrate dehydrogenase [NADP] OS=Monascus purpureus OX=5098 GN=IDP1 PE=3 SV=1	1.21179	1.14591	1.13739	1.16503	0.894067	0.842152	0.831344	0.855854	1.36125	0.000530122
A0A507R2K7	Pyruvate dehydrogenase E1 component subunit beta	PDB1	Pyruvate dehydrogenase E1 component subunit beta OS=Monascus purpureus OX=5098 GN=PDB1 PE=4 SV=1	1.16808	1.15227	1.17412	1.16482	0.89052	0.843709	0.833282	0.855837	1.36103	7.97022e-05
A0A507R492	Uncharacterized protein	MPDQ_007529	Uncharacterized protein OS=Monascus purpureus OX=5098 GN=MPDQ_007529 PE=4 SV=1	1.18996	1.14981	1.15478	1.16485	0.881639	0.852363	0.833586	0.855863	1.36102	8.10202e-05
A0A507R3H8	Cytochrome b-c1 complex subunit 7	QCR7	Cytochrome b-c1 complex subunit 7 OS=Monascus purpureus OX=5098 GN=QCR7 PE=3 SV=1	1.05291	1.30935	1.12979	1.16402	0.799645	0.909375	0.857138	0.855386	1.36081	0.0199652
A0A507QNL8	Uncharacterized protein	MPDQ_003202	Uncharacterized protein OS=Monascus purpureus OX=5098 GN=MPDQ_003202 PE=4 SV=1	1.2777	1.08541	1.13212	1.16507	0.883794	0.805107	0.879667	0.856189	1.36077	0.0081608
A0A507QUT3	Uncharacterized protein	MPDQ_008054	Uncharacterized protein OS=Monascus purpureus OX=5098 GN=MPDQ_008054 PE=3 SV=1	1.21337	1.12031	1.16073	1.1648	0.864926	0.843592	0.859475	0.855998	1.36075	0.000367974
A0A507R1E5	Uncharacterized protein	MPDQ_003269	Uncharacterized protein OS=Monascus purpureus OX=5098 GN=MPDQ_003269 PE=4 SV=1	1.18654	1.14138	1.16506	1.16433	0.849378	0.844264	0.875016	0.85622	1.35985	4.44098e-05
A0A507R2U4	Gamma-glutamylcyclotransferase	MPDQ_004254	Gamma-glutamylcyclotransferase OS=Monascus purpureus OX=5098 GN=MPDQ_004254 PE=3 SV=1	1.1567	1.19455	1.14115	1.16413	0.900953	0.829535	0.838704	0.856397	1.35934	0.000361714
A0A507QNL1	AlcB domain-containing protein	MPDQ_002895	AlcB domain-containing protein OS=Monascus purpureus OX=5098 GN=MPDQ_002895 PE=3 SV=1	1.24095	1.03551	1.21659	1.16435	0.860558	0.870486	0.838851	0.856632	1.35922	0.0093087
A0A507QIK0	Uncharacterized protein	MPDQ_005039	Uncharacterized protein OS=Monascus purpureus OX=5098 GN=MPDQ_005039 PE=4 SV=1	1.17433	1.20865	1.10865	1.16388	0.831977	0.855637	0.881515	0.856376	1.35907	0.000707451
A0A507R5I2	40S ribosomal protein S8	MPDQ_002991	40S ribosomal protein S8 OS=Monascus purpureus OX=5098 GN=MPDQ_002991 PE=3 SV=1	1.11238	1.18906	1.18906	1.1635	0.830977	0.866013	0.872475	0.856488	1.35845	0.000428343
A0A507QN14	AAA ATPase cdc48	CDC48	AAA ATPase cdc48 OS=Monascus purpureus OX=5098 GN=CDC48 PE=4 SV=1	1.18959	1.1356	1.1657	1.16363	0.848327	0.853256	0.869015	0.856866	1.35801	5.31795e-05
A0A507QKQ2	Uncharacterized protein	MPDQ_002312	Uncharacterized protein OS=Monascus purpureus OX=5098 GN=MPDQ_002312 PE=4 SV=1	1.17123	1.16883	1.15066	1.16357	0.91221	0.819151	0.839856	0.857072	1.35761	0.000450247
A0A507R144	5-demethoxyubiquinone hydroxylase, mitochondrial	COQ7	5-demethoxyubiquinone hydroxylase, mitochondrial OS=Monascus purpureus OX=5098 GN=COQ7 PE=3 SV=1	1.20382	1.12142	1.16357	1.16294	0.883174	0.851056	0.838944	0.857724	1.35584	0.000359463
A0A507QN11	ANK_REP_REGION domain-containing protein	MPDQ_003366	ANK_REP_REGION domain-containing protein OS=Monascus purpureus OX=5098 GN=MPDQ_003366 PE=4 SV=1	1.19397	1.1286	1.16616	1.16291	0.880161	0.824093	0.868887	0.857714	1.35582	0.000280706
A0A507QNT2	Beta-galactosidase	MPDQ_002948	Beta-galactosidase OS=Monascus purpureus OX=5098 GN=MPDQ_002948 PE=3 SV=1	1.22384	1.1389	1.12586	1.16287	0.866335	0.882998	0.823899	0.857744	1.35573	0.000996056
A0A507QXJ4	60S ribosomal protein L34	RPL34	60S ribosomal protein L34 OS=Monascus purpureus OX=5098 GN=RPL34 PE=3 SV=1	1.21973	1.11154	1.15764	1.16297	0.953938	0.785842	0.834596	0.858126	1.35524	0.00664825
A0A507R190	Peroxidase	MPDQ_001171	Peroxidase OS=Monascus purpureus OX=5098 GN=MPDQ_001171 PE=3 SV=1	1.22662	1.09953	1.16187	1.16267	0.871103	0.85194	0.85111	0.858051	1.35502	0.00121965
A0A507QJ72	Uncharacterized protein	MPDQ_003222	Uncharacterized protein OS=Monascus purpureus OX=5098 GN=MPDQ_003222 PE=3 SV=1	1.1868	1.08751	1.21244	1.16225	0.87896	0.838389	0.857662	0.858337	1.35407	0.00158816
A0A507R1I5	Fructose-2,6-bisphosphatase	FBP26	Fructose-2,6-bisphosphatase OS=Monascus purpureus OX=5098 GN=FBP26 PE=4 SV=1	1.20255	1.1215	1.16201	1.16202	0.874393	0.830115	0.871115	0.858541	1.35348	0.000377552
A0A507QMK8	Aldedh domain-containing protein	MPDQ_003581	Aldedh domain-containing protein OS=Monascus purpureus OX=5098 GN=MPDQ_003581 PE=3 SV=1	1.28493	1.07923	1.12157	1.16191	0.822098	0.818536	0.935946	0.85886	1.35285	0.0146544
A0A507QUA8	Uncharacterized protein	MPDQ_000268	Uncharacterized protein OS=Monascus purpureus OX=5098 GN=MPDQ_000268 PE=3 SV=1	1.18623	1.12934	1.16938	1.16165	0.847935	0.826438	0.901709	0.858694	1.35281	0.000415713
A0A507R8Y4	Uncharacterized protein	MPDQ_000104	Uncharacterized protein OS=Monascus purpureus OX=5098 GN=MPDQ_000104 PE=4 SV=1	1.19338	1.11085	1.18012	1.16145	0.862787	0.842987	0.871182	0.858985	1.35212	0.000357418
A0A507R1I4	Uncharacterized protein	MPDQ_004772	Uncharacterized protein OS=Monascus purpureus OX=5098 GN=MPDQ_004772 PE=3 SV=1	1.23536	1.07499	1.17435	1.16156	0.868721	0.862161	0.846491	0.859124	1.35203	0.00304638
A0A507QVB6	Cytoplasmic RNA-binding protein	SGN1	Cytoplasmic RNA-binding protein OS=Monascus purpureus OX=5098 GN=SGN1 PE=4 SV=1	1.15951	1.17893	1.14469	1.16105	0.855736	0.873927	0.84744	0.859034	1.35157	1.813e-05
A0A507QY71	Uncharacterized protein	MPDQ_006683	Uncharacterized protein OS=Monascus purpureus OX=5098 GN=MPDQ_006683 PE=4 SV=1	1.20963	1.11852	1.15542	1.16119	0.837258	0.859587	0.880623	0.859156	1.35155	0.000497727
A0A507R5E7	Thiamine pyrophosphokinase	MPDQ_000166	Thiamine pyrophosphokinase OS=Monascus purpureus OX=5098 GN=MPDQ_000166 PE=3 SV=1	1.09257	1.12043	1.26942	1.16081	0.821655	0.906601	0.848482	0.858912	1.35149	0.00747811
A0A507QPM6	Uncharacterized protein	MPDQ_002478	Uncharacterized protein OS=Monascus purpureus OX=5098 GN=MPDQ_002478 PE=4 SV=1	1.10723	1.24794	1.12637	1.16051	0.75699	0.894964	0.924333	0.858762	1.35138	0.0112648
A0A507R2L1	NADH-cytochrome b5 reductase	MCR1	NADH-cytochrome b5 reductase OS=Monascus purpureus OX=5098 GN=MCR1 PE=4 SV=1	1.16944	1.17062	1.14279	1.16095	0.911119	0.821911	0.845329	0.859453	1.3508	0.000434005
A0A507R3E5	RING-Gid-type domain-containing protein	MPDQ_003079	RING-Gid-type domain-containing protein OS=Monascus purpureus OX=5098 GN=MPDQ_003079 PE=4 SV=1	1.16318	1.1432	1.17461	1.16033	0.760983	0.896739	0.920376	0.859366	1.35022	0.00398068
A0A507QQM1	3-oxo-5a-steroid 4-dehydrogenase	TSC13	3-oxo-5a-steroid 4-dehydrogenase OS=Monascus purpureus OX=5098 GN=TSC13 PE=3 SV=1	1.17401	1.17464	1.13304	1.16056	0.87928	0.840361	0.859367	0.859669	1.35001	7.12382e-05
A0A507QUX6	Succinate--CoA ligase [ADP-forming] subunit beta, mitochondrial	TCA9	Succinate--CoA ligase [ADP-forming] subunit beta, mitochondrial OS=Monascus purpureus OX=5098 GN=TCA9 PE=3 SV=1	1.11596	1.18281	1.18185	1.16021	0.846318	0.867602	0.864822	0.859581	1.34974	0.000201663
A0A507R4S1	Cytochrome b mRNA-processing protein 4	CBP4	Cytochrome b mRNA-processing protein 4 OS=Monascus purpureus OX=5098 GN=CBP4 PE=3 SV=1	1.21894	1.13616	1.12541	1.16017	0.89016	0.848109	0.842691	0.86032	1.34853	0.00082678
A0A507QP89	Carbamoyl-phosphate synthase (glutamine-hydrolyzing)	CPA1	Carbamoyl-phosphate synthase (glutamine-hydrolyzing) OS=Monascus purpureus OX=5098 GN=CPA1 PE=3 SV=1	1.2201	1.09331	1.16703	1.16015	0.867252	0.846962	0.86678	0.860331	1.34849	0.00130908
A0A507QR35	Uncharacterized protein	MPDQ_007961	Uncharacterized protein OS=Monascus purpureus OX=5098 GN=MPDQ_007961 PE=4 SV=1	1.16365	1.15828	1.15773	1.15989	0.886862	0.847248	0.846784	0.860298	1.34824	2.38086e-05
A0A507R6J2	Fumarate hydratase	FUM1	Fumarate hydratase OS=Monascus purpureus OX=5098 GN=FUM1 PE=3 SV=1	1.1814	1.16458	1.13324	1.15974	0.890974	0.852838	0.837704	0.860505	1.34774	0.000146761
A0A507R8T6	TFCD_C domain-containing protein	MPDQ_000053	TFCD_C domain-containing protein OS=Monascus purpureus OX=5098 GN=MPDQ_000053 PE=4 SV=1	1.1978	1.20917	1.07162	1.15953	0.84419	0.942255	0.794791	0.860412	1.34765	0.00840474
A0A507R1P0	Diadenosine tetraphosphate synthetase	GRS1	Diadenosine tetraphosphate synthetase OS=Monascus purpureus OX=5098 GN=GRS1 PE=3 SV=1	1.22343	1.10086	1.15494	1.15975	0.838399	0.855797	0.887527	0.860574	1.34764	0.00144509
A0A507QWE6	Nucleolar protein 58	NOP58	Nucleolar protein 58 OS=Monascus purpureus OX=5098 GN=NOP58 PE=3 SV=1	1.14251	1.19432	1.14144	1.15942	0.862685	0.863039	0.855645	0.860456	1.34745	7.06858e-05
A0A507QTU8	Uncharacterized protein	MPDQ_006842	Uncharacterized protein OS=Monascus purpureus OX=5098 GN=MPDQ_006842 PE=4 SV=1	1.15798	1.16171	1.15774	1.15914	0.80374	0.902193	0.87575	0.860561	1.34696	0.000532557
A0A507QY09	DUF1716 domain-containing protein	MPDQ_006767	DUF1716 domain-containing protein OS=Monascus purpureus OX=5098 GN=MPDQ_006767 PE=4 SV=1	1.21919	1.07582	1.18279	1.15927	0.795132	0.867689	0.919737	0.860853	1.34665	0.00604122
A0A507QH12	Protein FYV4, mitochondrial	MPDQ_004796	Protein FYV4, mitochondrial OS=Monascus purpureus OX=5098 GN=MPDQ_004796 PE=3 SV=1	1.11265	1.15553	1.20807	1.15875	0.835247	0.865762	0.881701	0.860903	1.34597	0.000637887
A0A507QQ70	Aspartokinase	HOM3	Aspartokinase OS=Monascus purpureus OX=5098 GN=HOM3 PE=3 SV=1	1.18774	1.10547	1.18363	1.15895	0.83581	0.893835	0.853653	0.8611	1.34589	0.000723187
A0A507QWS0	40S ribosomal protein S4	RPS4	40S ribosomal protein S4 OS=Monascus purpureus OX=5098 GN=RPS4 PE=3 SV=1	1.19841	1.11549	1.16266	1.15885	0.861781	0.821163	0.901213	0.861385	1.34534	0.000871166
A0A507QUS5	Uncharacterized protein	MPDQ_006428	Uncharacterized protein OS=Monascus purpureus OX=5098 GN=MPDQ_006428 PE=4 SV=1	1.29796	1.09107	1.08824	1.15909	0.874309	0.927613	0.782805	0.861576	1.34531	0.0215901
A0A507QPQ5	Uncharacterized protein	MPDQ_000416	Uncharacterized protein OS=Monascus purpureus OX=5098 GN=MPDQ_000416 PE=4 SV=1	1.1834	1.09501	1.19788	1.15876	0.873339	0.857007	0.854028	0.861458	1.34512	0.000811955
A0A507QT43	Transcription initiation factor TFIID subunit 6	TAF6	Transcription initiation factor TFIID subunit 6 OS=Monascus purpureus OX=5098 GN=TAF6 PE=3 SV=1	1.09829	1.22885	1.14775	1.1583	0.885826	0.850201	0.84801	0.861345	1.34475	0.00175439
A0A507R432	Uncharacterized protein	MPDQ_002289	Uncharacterized protein OS=Monascus purpureus OX=5098 GN=MPDQ_002289 PE=4 SV=1	1.17257	1.14933	1.15274	1.15821	0.835727	0.862544	0.88671	0.86166	1.34416	5.51295e-05
A0A507R0X2	3-hydroxyanthranilate 3,4-dioxygenase	BNA1	3-hydroxyanthranilate 3,4-dioxygenase OS=Monascus purpureus OX=5098 GN=BNA1 PE=3 SV=1	1.15493	1.14948	1.16878	1.15773	0.918786	0.842917	0.825434	0.862379	1.34248	0.00053927
A0A507QV23	Uncharacterized protein	MPDQ_007922	Uncharacterized protein OS=Monascus purpureus OX=5098 GN=MPDQ_007922 PE=4 SV=1	1.2861	0.983718	1.20369	1.15784	0.832	0.891649	0.864536	0.862729	1.34206	0.032534
A0A507QYS5	PSP domain-containing protein	MPDQ_004132	PSP domain-containing protein OS=Monascus purpureus OX=5098 GN=MPDQ_004132 PE=4 SV=1	1.2033	1.12006	1.14874	1.15737	0.848104	0.843051	0.896886	0.86268	1.34159	0.00059012
A0A507R6H4	Arf-GAP domain-containing protein	MPDQ_006094	Arf-GAP domain-containing protein OS=Monascus purpureus OX=5098 GN=MPDQ_006094 PE=4 SV=1	1.10578	1.24584	1.11988	1.15717	0.936446	0.808738	0.842675	0.86262	1.34146	0.00737856
A0A507QRF3	Formyl_trans_N domain-containing protein	MPDQ_001563	Formyl_trans_N domain-containing protein OS=Monascus purpureus OX=5098 GN=MPDQ_001563 PE=3 SV=1	1.18884	1.15979	1.12292	1.15718	0.901692	0.838104	0.849013	0.862936	1.34098	0.000424469
A0A507QLQ9	NuA3 HAT complex component nto1	NTO1	NuA3 HAT complex component nto1 OS=Monascus purpureus OX=5098 GN=NTO1 PE=4 SV=1	1.23856	1.10213	1.13125	1.15731	0.880466	0.846996	0.861643	0.863035	1.34098	0.00230346
A0A507R284	Uncharacterized protein	MPDQ_002286	Uncharacterized protein OS=Monascus purpureus OX=5098 GN=MPDQ_002286 PE=4 SV=1	1.22605	1.11869	1.12591	1.15688	0.735425	0.866396	0.986406	0.862742	1.34094	0.0215496
A0A507R3D8	3-isopropylmalate dehydrogenase	LEU2	3-isopropylmalate dehydrogenase OS=Monascus purpureus OX=5098 GN=LEU2 PE=3 SV=1	1.2136	1.10037	1.15721	1.15706	0.840574	0.869669	0.878713	0.862985	1.34076	0.00105717
A0A507QM64	Uncharacterized protein	MPDQ_001636	Uncharacterized protein OS=Monascus purpureus OX=5098 GN=MPDQ_001636 PE=4 SV=1	1.17883	1.119	1.17268	1.15684	0.822357	0.854212	0.912281	0.86295	1.34056	0.000825214
A0A507R5A4	Uncharacterized protein	MPDQ_007065	Uncharacterized protein OS=Monascus purpureus OX=5098 GN=MPDQ_007065 PE=4 SV=1	1.21914	1.11983	1.13173	1.1569	0.918613	0.806722	0.865124	0.863486	1.33981	0.0028546
A0A507QQ43	Uncharacterized protein	MPDQ_002184	Uncharacterized protein OS=Monascus purpureus OX=5098 GN=MPDQ_002184 PE=4 SV=1	1.15916	1.14842	1.16139	1.15632	0.867942	0.887092	0.835275	0.863436	1.33921	4.79676e-05
A0A507QR87	Eukaryotic translation initiation factor 3 subunit D	MPDQ_001665	Eukaryotic translation initiation factor 3 subunit D OS=Monascus purpureus OX=5098 GN=MPDQ_001665 PE=3 SV=1	1.19511	1.12322	1.15088	1.1564	0.854091	0.844814	0.891718	0.863541	1.33914	0.000321995
A0A507QWX1	Uncharacterized protein	MPDQ_005283	Uncharacterized protein OS=Monascus purpureus OX=5098 GN=MPDQ_005283 PE=4 SV=1	1.17515	1.08954	1.20323	1.15597	0.829199	0.897303	0.86479	0.863764	1.3383	0.00177154
A0A507QKZ2	Translation machinery-associated protein 22	SUI1	Translation machinery-associated protein 22 OS=Monascus purpureus OX=5098 GN=SUI1 PE=3 SV=1	1.19785	1.11092	1.1591	1.15596	0.878132	0.831068	0.883076	0.864092	1.33777	0.000634288
A0A507R1M4	Cyclin-dependent kinases regulatory subunit	CKS1	Cyclin-dependent kinases regulatory subunit OS=Monascus purpureus OX=5098 GN=CKS1 PE=3 SV=1	1.20477	1.12521	1.13746	1.15581	0.856784	0.855422	0.880148	0.864118	1.33756	0.000359504
A0A507QKR9	Uncharacterized protein	MPDQ_003564	Uncharacterized protein OS=Monascus purpureus OX=5098 GN=MPDQ_003564 PE=4 SV=1	1.10702	1.16252	1.19745	1.15566	0.971763	0.850825	0.770167	0.864251	1.33718	0.0105195
A0A507R5P7	Uncharacterized protein	MPDQ_000179	Uncharacterized protein OS=Monascus purpureus OX=5098 GN=MPDQ_000179 PE=4 SV=1	1.19467	1.12172	1.15024	1.15555	0.868092	0.84133	0.883731	0.864384	1.33684	0.000290418
A0A507QZ56	OBG-type G domain-containing protein	MPDQ_006322	OBG-type G domain-containing protein OS=Monascus purpureus OX=5098 GN=MPDQ_006322 PE=4 SV=1	1.14638	1.14882	1.17083	1.15534	0.853231	0.853118	0.886403	0.864251	1.33682	2.76323e-05
A0A507R201	Actin-depolymerizing factor 1	MPDQ_007044	Actin-depolymerizing factor 1 OS=Monascus purpureus OX=5098 GN=MPDQ_007044 PE=3 SV=1	1.18491	1.11267	1.16794	1.15517	0.843595	0.90355	0.846487	0.864544	1.33617	0.000577575
A0A507QQL1	Calmodulin	CAM1	Calmodulin OS=Monascus purpureus OX=5098 GN=CAM1 PE=3 SV=1	1.35	1.01414	1.1029	1.15568	0.880406	0.820477	0.894618	0.865167	1.33579	0.0478255
A0A507QMB0	Uncharacterized protein	MPDQ_002471	Uncharacterized protein OS=Monascus purpureus OX=5098 GN=MPDQ_002471 PE=3 SV=1	1.20648	1.14147	1.11718	1.15504	0.849364	0.909046	0.835748	0.86472	1.33574	0.00113949
A0A507QLK3	Uncharacterized protein	MPDQ_003360	Uncharacterized protein OS=Monascus purpureus OX=5098 GN=MPDQ_003360 PE=4 SV=1	1.17393	1.16265	1.12822	1.15493	0.840757	0.835836	0.91745	0.864681	1.33567	0.000621124
A0A507QR14	Transformer-2 protein alpha	TRA2A	Transformer-2 protein alpha OS=Monascus purpureus OX=5098 GN=TRA2A PE=4 SV=1	1.13895	1.19158	1.1334	1.15464	0.790182	0.878058	0.925284	0.864508	1.3356	0.00267357
A0A507QM51	EKC/KEOPS complex subunit CGI121	MPDQ_002877	EKC/KEOPS complex subunit CGI121 OS=Monascus purpureus OX=5098 GN=MPDQ_002877 PE=3 SV=1	1.1764	1.14611	1.14158	1.1547	0.89471	0.838071	0.86267	0.86515	1.33468	0.000124863
A0A507QL75	AB hydrolase-1 domain-containing protein	MPDQ_004316	AB hydrolase-1 domain-containing protein OS=Monascus purpureus OX=5098 GN=MPDQ_004316 PE=4 SV=1	1.26269	1.04123	1.16067	1.15486	0.844897	0.898956	0.852007	0.865286	1.33466	0.0119305
A0A507QPE5	UBC core domain-containing protein	MPDQ_001722	UBC core domain-containing protein OS=Monascus purpureus OX=5098 GN=MPDQ_001722 PE=4 SV=1	1.23646	1.02868	1.19914	1.15476	0.890969	0.844123	0.861504	0.865532	1.33416	0.0114882
A0A507QU32	40S ribosomal protein S3	RPS3	40S ribosomal protein S3 OS=Monascus purpureus OX=5098 GN=RPS3 PE=3 SV=1	1.23281	1.1099	1.12056	1.15443	0.855662	0.86755	0.873327	0.865513	1.3338	0.00188646
A0A507QQC7	Ribose-phosphate diphosphokinase	MPDQ_002074	Ribose-phosphate diphosphokinase OS=Monascus purpureus OX=5098 GN=MPDQ_002074 PE=3 SV=1	1.2999	1.05649	1.10737	1.15459	0.936561	0.831785	0.829951	0.866099	1.33309	0.0245642
A0A507QQ86	FAD-binding PCMH-type domain-containing protein	MPDQ_001348	FAD-binding PCMH-type domain-containing protein OS=Monascus purpureus OX=5098 GN=MPDQ_001348 PE=4 SV=1	1.25644	1.04593	1.16034	1.15424	0.882785	0.839857	0.875462	0.866035	1.33278	0.0098214
A0A507QS99	Uncharacterized protein	MPDQ_001281	Uncharacterized protein OS=Monascus purpureus OX=5098 GN=MPDQ_001281 PE=4 SV=1	1.15462	1.183	1.12386	1.15383	0.898776	0.85306	0.845538	0.865791	1.33269	0.000269171
A0A507QRV6	Uncharacterized protein	MPDQ_001428	Uncharacterized protein OS=Monascus purpureus OX=5098 GN=MPDQ_001428 PE=3 SV=1	1.09762	1.221	1.14146	1.15336	0.865007	0.890049	0.842178	0.865745	1.33222	0.00174453
A0A507R1Q3	Hydroxymethylglutaryl-CoA lyase	MPDQ_004678	Hydroxymethylglutaryl-CoA lyase OS=Monascus purpureus OX=5098 GN=MPDQ_004678 PE=3 SV=1	1.2151	1.10043	1.14493	1.15349	0.868522	0.864374	0.866211	0.866369	1.3314	0.00100608
A0A507QMA8	GDP-mannose pyrophosphorylase	MPG1	GDP-mannose pyrophosphorylase OS=Monascus purpureus OX=5098 GN=MPG1 PE=3 SV=1	1.14182	1.12957	1.18824	1.15321	0.870714	0.89944	0.828566	0.86624	1.33129	0.000460157
A0A507QHA0	Uncharacterized protein	MPDQ_004416	Uncharacterized protein OS=Monascus purpureus OX=5098 GN=MPDQ_004416 PE=4 SV=1	1.18694	1.08609	1.18649	1.15318	0.838647	0.882494	0.878137	0.866426	1.33096	0.00139287
A0A507QWT2	Uncharacterized protein	MPDQ_006352	Uncharacterized protein OS=Monascus purpureus OX=5098 GN=MPDQ_006352 PE=4 SV=1	1.11056	1.2004	1.14738	1.15278	0.910264	0.838339	0.851178	0.866594	1.33024	0.00111691
A0A507R2K1	28S ribosomal protein S5, mitochondrial	MRPS5	28S ribosomal protein S5, mitochondrial OS=Monascus purpureus OX=5098 GN=MRPS5 PE=3 SV=1	1.17112	1.11209	1.17554	1.15292	0.882799	0.858901	0.858544	0.866748	1.33016	0.0002006
A0A507QGD4	Uncharacterized protein	MPDQ_005255	Uncharacterized protein OS=Monascus purpureus OX=5098 GN=MPDQ_005255 PE=3 SV=1	1.11422	1.20571	1.13654	1.15216	0.854853	0.896461	0.849362	0.866892	1.32907	0.000803891
A0A507QXR8	Presequence translocated-associated motor subunit PAM17	PAM17	Presequence translocated-associated motor subunit PAM17 OS=Monascus purpureus OX=5098 GN=PAM17 PE=3 SV=1	1.04129	1.23366	1.18081	1.15192	0.862703	0.868213	0.86953	0.866815	1.32891	0.00767628
A0A507QWB1	Uncharacterized protein	MPDQ_007217	Uncharacterized protein OS=Monascus purpureus OX=5098 GN=MPDQ_007217 PE=3 SV=1	1.16944	1.13236	1.15448	1.15209	0.905233	0.847331	0.850116	0.86756	1.32797	0.000195787
A0A507R7F9	Phospho-2-dehydro-3-deoxyheptonate aldolase	ARO4	Phospho-2-dehydro-3-deoxyheptonate aldolase OS=Monascus purpureus OX=5098 GN=ARO4 PE=3 SV=1	1.15741	1.11207	1.18581	1.15176	0.830296	0.863634	0.908657	0.867529	1.32764	0.000810207
A0A507QQC2	Uncharacterized protein	MPDQ_002180	Uncharacterized protein OS=Monascus purpureus OX=5098 GN=MPDQ_002180 PE=4 SV=1	1.22209	1.05874	1.17504	1.15196	0.823197	0.868644	0.911207	0.867682	1.32763	0.00657036
A0A507QS04	Uncharacterized protein	MPDQ_001253	Uncharacterized protein OS=Monascus purpureus OX=5098 GN=MPDQ_001253 PE=4 SV=1	1.17854	1.0622	1.21486	1.15187	0.861927	0.849314	0.892018	0.867753	1.32741	0.00400397
A0A507QXS8	Uncharacterized protein	MPDQ_005909	Uncharacterized protein OS=Monascus purpureus OX=5098 GN=MPDQ_005909 PE=4 SV=1	1.16208	1.09671	1.19663	1.15181	0.877092	0.861959	0.864132	0.867728	1.32738	0.00066555
A0A507QKX4	Uncharacterized protein	MPDQ_002194	Uncharacterized protein OS=Monascus purpureus OX=5098 GN=MPDQ_002194 PE=4 SV=1	1.20216	1.10647	1.14662	1.15175	0.831435	0.88084	0.8909	0.867725	1.32732	0.00103385
A0A507QSI6	Mitochondrial thiamine pyrophosphate carrier 1	ANT1	Mitochondrial thiamine pyrophosphate carrier 1 OS=Monascus purpureus OX=5098 GN=ANT1 PE=3 SV=1	1.1822	1.12973	1.14289	1.15161	0.820527	0.871305	0.911255	0.867696	1.3272	0.000752546
A0A507QZJ8	ATP synthase subunit 4	ATP4	ATP synthase subunit 4 OS=Monascus purpureus OX=5098 GN=ATP4 PE=3 SV=1	1.07506	1.24506	1.13364	1.15125	0.91507	0.868114	0.820079	0.867754	1.3267	0.00758466
A0A507QNN9	Uncharacterized protein	MPDQ_001823	Uncharacterized protein OS=Monascus purpureus OX=5098 GN=MPDQ_001823 PE=4 SV=1	1.15199	1.0716	1.23055	1.15138	0.879362	0.852556	0.872491	0.868136	1.32627	0.00369801
A0A507QW58	t-SNARE coiled-coil homology domain-containing protein	MPDQ_007545	t-SNARE coiled-coil homology domain-containing protein OS=Monascus purpureus OX=5098 GN=MPDQ_007545 PE=4 SV=1	1.17277	1.15848	1.12247	1.15124	0.863449	0.832566	0.908436	0.868151	1.32608	0.000443394
A0A507QZI0	Uncharacterized protein	MPDQ_002757	Uncharacterized protein OS=Monascus purpureus OX=5098 GN=MPDQ_002757 PE=3 SV=1	1.17069	1.24005	1.04161	1.15078	0.886757	0.856056	0.86264	0.868484	1.32505	0.00868556
A0A507QV21	Uncharacterized protein	MPDQ_007971	Uncharacterized protein OS=Monascus purpureus OX=5098 GN=MPDQ_007971 PE=4 SV=1	1.17884	1.13792	1.13467	1.15047	0.88264	0.847521	0.876765	0.868975	1.32394	9.52585e-05
A0A0A0YT39	Protein YOP1	YOP1	Protein YOP1 OS=Monascus purpureus OX=5098 GN=YOP1 PE=2 SV=1	1.16468	1.11049	1.17597	1.15038	0.878464	0.857866	0.870745	0.869025	1.32376	0.000182391
A0A507QI70	Mitochondrial 2-enoyl thioester reductase	ETR1	Mitochondrial 2-enoyl thioester reductase OS=Monascus purpureus OX=5098 GN=ETR1 PE=4 SV=1	1.27377	1.07049	1.10761	1.15062	0.869904	0.853437	0.884544	0.869295	1.32363	0.0111982
A0A507QVE4	COX assembly mitochondrial protein	MPDQ_007964	COX assembly mitochondrial protein OS=Monascus purpureus OX=5098 GN=MPDQ_007964 PE=3 SV=1	1.20912	1.09182	1.15008	1.15034	0.887104	0.823114	0.897824	0.869347	1.32322	0.00239799
A0A507QJF9	Endo-1,3-beta-glucanase eglC	MPDQ_003135	Endo-1,3-beta-glucanase eglC OS=Monascus purpureus OX=5098 GN=MPDQ_003135 PE=3 SV=1	1.08645	1.24866	1.11402	1.14971	0.845896	0.909765	0.850996	0.868886	1.3232	0.00657509
A0A507QTA7	HAD_SAK_1 domain-containing protein	MPDQ_007988	HAD_SAK_1 domain-containing protein OS=Monascus purpureus OX=5098 GN=MPDQ_007988 PE=4 SV=1	1.11538	1.15345	1.18086	1.1499	0.850357	0.852017	0.904861	0.869078	1.32312	0.000422508
A0A507QS12	Uncharacterized protein	MPDQ_000294	Uncharacterized protein OS=Monascus purpureus OX=5098 GN=MPDQ_000294 PE=3 SV=1	1.0517	1.26081	1.13653	1.14968	0.93276	0.843146	0.831571	0.869159	1.32275	0.0150043
A0A507QUG1	Pre-rRNA-processing protein PNO1	PNO1	Pre-rRNA-processing protein PNO1 OS=Monascus purpureus OX=5098 GN=PNO1 PE=3 SV=1	1.16256	1.15492	1.1324	1.14996	0.916724	0.848379	0.843342	0.869482	1.32258	0.000378825
A0A507QYL9	Uncharacterized protein	MPDQ_004082	Uncharacterized protein OS=Monascus purpureus OX=5098 GN=MPDQ_004082 PE=4 SV=1	1.15152	1.13625	1.15876	1.14884	0.901963	0.847363	0.861975	0.870434	1.31985	9.36568e-05
A0A507QNK1	Ribosomal RNA-processing protein 8	RRP8	Ribosomal RNA-processing protein 8 OS=Monascus purpureus OX=5098 GN=RRP8 PE=3 SV=1	1.05419	1.14681	1.24463	1.14854	0.901076	0.888334	0.82132	0.870243	1.3198	0.00991192
A0A507R484	Hsp70 protein that interacts with Zuo1p	SSZ1	Hsp70 protein that interacts with Zuo1p OS=Monascus purpureus OX=5098 GN=SSZ1 PE=3 SV=1	1.14997	1.14993	1.14493	1.14828	0.884767	0.854452	0.873307	0.870842	1.31858	6.58164e-06
A0A507QVR4	Protein arginine methyltransferase NDUFAF7	MPDQ_007645	Protein arginine methyltransferase NDUFAF7 OS=Monascus purpureus OX=5098 GN=MPDQ_007645 PE=3 SV=1	1.1755	1.10303	1.16634	1.14829	0.870653	0.854832	0.887409	0.870965	1.31841	0.00035561
A0A507QQC3	Uncharacterized protein	MPDQ_001308	Uncharacterized protein OS=Monascus purpureus OX=5098 GN=MPDQ_001308 PE=4 SV=1	1.01814	1.31882	1.10411	1.14702	0.906931	0.870589	0.836128	0.871216	1.31657	0.0396653
A0A507R419	54S ribosomal protein, mitochondrial	YML6	54S ribosomal protein, mitochondrial OS=Monascus purpureus OX=5098 GN=YML6 PE=3 SV=1	1.1004	1.08784	1.25384	1.14736	0.940897	0.852135	0.82241	0.871814	1.31606	0.0126874
A0A507R494	40S ribosomal protein mrp2, mitochondrial	MRP2	40S ribosomal protein mrp2, mitochondrial OS=Monascus purpureus OX=5098 GN=MRP2 PE=3 SV=1	1.12692	1.19905	1.11501	1.14699	0.869752	0.87638	0.869117	0.87175	1.31574	0.00047522
A0A507QG09	Protein kinase domain-containing protein	MPDQ_005711	Protein kinase domain-containing protein OS=Monascus purpureus OX=5098 GN=MPDQ_005711 PE=4 SV=1	1.18995	1.11131	1.13984	1.14703	0.81368	0.891921	0.910077	0.871893	1.31557	0.00182865
A0A507QWY4	Aminotran_5 domain-containing protein	MPDQ_006855	Aminotran_5 domain-containing protein OS=Monascus purpureus OX=5098 GN=MPDQ_006855 PE=3 SV=1	1.20715	1.1001	1.13361	1.14696	0.890723	0.855808	0.870659	0.872397	1.31472	0.00116586
A0A507R6A5	Uncharacterized protein	MPDQ_005574	Uncharacterized protein OS=Monascus purpureus OX=5098 GN=MPDQ_005574 PE=4 SV=1	1.13477	1.17913	1.1253	1.1464	0.847593	0.866768	0.902483	0.872281	1.31425	0.00028915
A0A507R6B7	Tyrosinase_Cu-bd domain-containing protein	MPDQ_007465	Tyrosinase_Cu-bd domain-containing protein OS=Monascus purpureus OX=5098 GN=MPDQ_007465 PE=4 SV=1	1.18063	1.12236	1.13654	1.14651	0.920022	0.883269	0.814953	0.872748	1.31368	0.00151098
A0A507QSB3	U3 snoRNP protein	UTP20	U3 snoRNP protein OS=Monascus purpureus OX=5098 GN=UTP20 PE=4 SV=1	1.23693	1.08399	1.11586	1.14559	0.886157	0.832698	0.902544	0.8738	1.31105	0.006026
A0A507QZB0	CCT-alpha	CCT1	CCT-alpha OS=Monascus purpureus OX=5098 GN=CCT1 PE=3 SV=1	1.19526	1.09087	1.14971	1.14528	0.884961	0.871219	0.86539	0.873857	1.31061	0.000911181
A0A507QPJ6	Uncharacterized protein	MPDQ_002601	Uncharacterized protein OS=Monascus purpureus OX=5098 GN=MPDQ_002601 PE=4 SV=1	1.15484	1.12174	1.15897	1.14518	0.92726	0.845378	0.84912	0.873919	1.3104	0.000744712
A0A507QQF8	Arf GTPase arl1	ARL1	Arf GTPase arl1 OS=Monascus purpureus OX=5098 GN=ARL1 PE=3 SV=1	1.1219	1.15842	1.15454	1.14495	0.906911	0.851216	0.863394	0.87384	1.31025	0.000188561
A0A507QQS3	Citrate synthase	MPDQ_001957	Citrate synthase OS=Monascus purpureus OX=5098 GN=MPDQ_001957 PE=3 SV=1	1.09967	1.28028	1.05379	1.14458	0.896894	0.852897	0.87169	0.873827	1.30985	0.0182751
A0A507QRV7	Protein cbp3, mitochondrial	CBP3	Protein cbp3, mitochondrial OS=Monascus purpureus OX=5098 GN=CBP3 PE=3 SV=1	1.19718	1.13845	1.09911	1.14491	0.904904	0.848552	0.869197	0.874218	1.30964	0.00119053
A0A507QKK5	Uncharacterized protein	MPDQ_002374	Uncharacterized protein OS=Monascus purpureus OX=5098 GN=MPDQ_002374 PE=4 SV=1	1.13275	1.1889	1.11081	1.14415	0.869135	0.888215	0.865773	0.874374	1.30854	0.00037315
A0A507QKY4	Uncharacterized protein	MPDQ_003697	Uncharacterized protein OS=Monascus purpureus OX=5098 GN=MPDQ_003697 PE=4 SV=1	1.30696	1.04204	1.085	1.14467	0.846881	0.858643	0.918957	0.874827	1.30845	0.0337921
A0A507QJ98	Galactose-1-phosphate uridylyltransferase	GAL7	Galactose-1-phosphate uridylyltransferase OS=Monascus purpureus OX=5098 GN=GAL7 PE=3 SV=1	1.23371	1.02147	1.17825	1.14448	0.845329	0.854082	0.924783	0.874731	1.30838	0.016868
A0A507R0L0	Inorganic diphosphatase	PPA2	Inorganic diphosphatase OS=Monascus purpureus OX=5098 GN=PPA2 PE=3 SV=1	1.17235	1.13431	1.12578	1.14415	0.910653	0.834557	0.879368	0.874859	1.30781	0.000514037
A0A507R1Y1	SnoRNA-binding rRNA-processing protein	ENP1	SnoRNA-binding rRNA-processing protein OS=Monascus purpureus OX=5098 GN=ENP1 PE=3 SV=1	1.09529	1.16993	1.16476	1.14333	0.771788	0.984237	0.867548	0.874524	1.30737	0.0151674
A0A507QUG7	Uncharacterized protein	MPDQ_008174	Uncharacterized protein OS=Monascus purpureus OX=5098 GN=MPDQ_008174 PE=3 SV=1	1.16637	1.09576	1.16899	1.14371	0.878536	0.897477	0.849336	0.875116	1.30692	0.000639716
A0A507QPZ6	Uncharacterized protein	MPDQ_001419	Uncharacterized protein OS=Monascus purpureus OX=5098 GN=MPDQ_001419 PE=4 SV=1	1.16239	1.11818	1.14937	1.14331	0.861702	0.88218	0.882212	0.875365	1.3061	5.4561e-05
A0A507QU50	Uncharacterized protein	MPDQ_006516	Uncharacterized protein OS=Monascus purpureus OX=5098 GN=MPDQ_006516 PE=3 SV=1	1.17286	1.09321	1.16429	1.14345	0.894028	0.85752	0.874892	0.87548	1.30609	0.000608617
A0A507R3W9	Pyruvate kinase	PYK1	Pyruvate kinase OS=Monascus purpureus OX=5098 GN=PYK1 PE=3 SV=1	1.19172	1.06369	1.17496	1.14345	0.879773	0.858162	0.888721	0.875552	1.30598	0.00288257
A0A507QS90	Carbamoyl-phosphate synthase (Glutamine-hydrolyzing) cpa2	CPA2	Carbamoyl-phosphate synthase (Glutamine-hydrolyzing) cpa2 OS=Monascus purpureus OX=5098 GN=CPA2 PE=4 SV=1	1.17728	1.10893	1.14371	1.14331	0.8886	0.879998	0.858081	0.87556	1.3058	0.000249034
A0A507QM37	SnoRNA-binding protein	NHP2	SnoRNA-binding protein OS=Monascus purpureus OX=5098 GN=NHP2 PE=3 SV=1	1.14774	1.12108	1.16028	1.14303	0.891131	0.851809	0.884166	0.875702	1.30528	9.00067e-05
A0A507QVT9	UDP-N-acetylglucosamine pyrophosphorylase	UAP1	UDP-N-acetylglucosamine pyrophosphorylase OS=Monascus purpureus OX=5098 GN=UAP1 PE=4 SV=1	1.1808	1.08205	1.16627	1.14304	0.892585	0.857436	0.877679	0.8759	1.30499	0.00118331
A0A507QQT1	Uncharacterized protein	MPDQ_001967	Uncharacterized protein OS=Monascus purpureus OX=5098 GN=MPDQ_001967 PE=4 SV=1	1.08737	1.24814	1.09124	1.14225	0.880361	0.851738	0.895579	0.875893	1.3041	0.00811434
A0A507R6R8	Phosphatidylserine decarboxylase proenzyme 1, mitochondrial	PSD1	Phosphatidylserine decarboxylase proenzyme 1, mitochondrial OS=Monascus purpureus OX=5098 GN=PSD1 PE=3 SV=1	1.14024	1.11429	1.17277	1.14243	0.892383	0.883589	0.852654	0.876209	1.30383	0.000213489
A0A507R3B2	Uncharacterized protein	MPDQ_005502	Uncharacterized protein OS=Monascus purpureus OX=5098 GN=MPDQ_005502 PE=4 SV=1	1.17095	1.14732	1.109	1.14243	0.896459	0.845326	0.887214	0.876333	1.30364	0.000372954
A0A507QVF0	Uncharacterized protein	MPDQ_007423	Uncharacterized protein OS=Monascus purpureus OX=5098 GN=MPDQ_007423 PE=4 SV=1	1.11335	1.16693	1.14569	1.14199	0.868861	0.886058	0.874005	0.876308	1.30319	8.47345e-05
A0A507QMR7	Carn_acyltransf domain-containing protein	MPDQ_001345	Carn_acyltransf domain-containing protein OS=Monascus purpureus OX=5098 GN=MPDQ_001345 PE=3 SV=1	1.22033	1.04094	1.16474	1.142	0.843622	0.890821	0.89614	0.876861	1.30237	0.00883802
A0A507R183	Uncharacterized protein	MPDQ_005299	Uncharacterized protein OS=Monascus purpureus OX=5098 GN=MPDQ_005299 PE=4 SV=1	1.04685	1.21414	1.16227	1.14108	0.841654	0.875543	0.912832	0.876676	1.3016	0.00782677
A0A507QZB2	NADH dehydrogenase [ubiquinone] 1 beta subcomplex subunit 7	NDUFB7	NADH dehydrogenase [ubiquinone] 1 beta subcomplex subunit 7 OS=Monascus purpureus OX=5098 GN=NDUFB7 PE=3 SV=1	1.05775	1.27435	1.09153	1.14121	0.918527	0.847334	0.864633	0.876832	1.30152	0.0200505
A0A507QK88	Uncharacterized protein	MPDQ_002606	Uncharacterized protein OS=Monascus purpureus OX=5098 GN=MPDQ_002606 PE=4 SV=1	1.21207	1.09384	1.11877	1.14156	0.903299	0.840094	0.888877	0.877423	1.30104	0.0029191
A0A507R068	TauD domain-containing protein	MPDQ_002054	TauD domain-containing protein OS=Monascus purpureus OX=5098 GN=MPDQ_002054 PE=4 SV=1	1.16826	1.13515	1.12083	1.14142	0.938883	0.843547	0.849889	0.877439	1.30085	0.0014555
A0A507R3A4	Uncharacterized protein	MPDQ_000902	Uncharacterized protein OS=Monascus purpureus OX=5098 GN=MPDQ_000902 PE=4 SV=1	1.0987	1.15375	1.16973	1.14073	1.03552	0.790713	0.808322	0.878185	1.29896	0.0324987
A0A507QZ33	Saccharopine dehydrogenase [NAD(+), L-lysine-forming]	LYS1_3	Saccharopine dehydrogenase [NAD(+), L-lysine-forming] OS=Monascus purpureus OX=5098 GN=LYS1_3 PE=3 SV=1	1.12549	1.16486	1.12995	1.1401	0.869345	0.856492	0.908519	0.878118	1.29834	0.000195845
A0A507QGX7	ABC transporter ATP-binding protein arb1	ARB1	ABC transporter ATP-binding protein arb1 OS=Monascus purpureus OX=5098 GN=ARB1 PE=4 SV=1	1.1848	1.10261	1.13337	1.14026	0.890995	0.868419	0.875796	0.878404	1.29811	0.000460897
A0A507QNK9	Very-long-chain 3-oxoacyl-CoA reductase	MPDQ_003223	Very-long-chain 3-oxoacyl-CoA reductase OS=Monascus purpureus OX=5098 GN=MPDQ_003223 PE=3 SV=1	1.21896	1.06816	1.1336	1.14024	0.8636	0.847406	0.924602	0.878536	1.29789	0.00617879
A0A507QIQ6	Oxoglutarate dehydrogenase (succinyl-transferring)	KGD1	Oxoglutarate dehydrogenase (succinyl-transferring) OS=Monascus purpureus OX=5098 GN=KGD1 PE=3 SV=1	1.14914	1.149	1.12213	1.14009	0.926423	0.865213	0.843789	0.878475	1.29781	0.000576684
A0A507QSD4	GFO_IDH_MocA domain-containing protein	MPDQ_007407	GFO_IDH_MocA domain-containing protein OS=Monascus purpureus OX=5098 GN=MPDQ_007407 PE=4 SV=1	1.1491	1.14129	1.1294	1.13993	0.895625	0.885221	0.85463	0.878492	1.2976	4.28e-05
A0A507QXM4	Serine/threonine-protein kinase 25	STK25	Serine/threonine-protein kinase 25 OS=Monascus purpureus OX=5098 GN=STK25 PE=4 SV=1	1.13947	1.13691	1.14199	1.13946	0.796447	0.888117	0.950913	0.878492	1.29706	0.00435202
A0A507QTB1	Anthranilate synthase	TRP2	Anthranilate synthase OS=Monascus purpureus OX=5098 GN=TRP2 PE=3 SV=1	1.16868	1.10059	1.14888	1.13938	0.856466	0.849785	0.930811	0.879021	1.2962	0.00138155
A0A507QRY2	70-kilodalton heat shock protein	HSP70_1	70-kilodalton heat shock protein OS=Monascus purpureus OX=5098 GN=HSP70_1 PE=3 SV=1	1.16704	1.07554	1.1753	1.13929	0.889174	0.88493	0.863624	0.879242	1.29577	0.00139064
A0A507QZX5	Ribose-phosphate pyrophosphokinase	PRS5	Ribose-phosphate pyrophosphokinase OS=Monascus purpureus OX=5098 GN=PRS5 PE=3 SV=1	1.11062	1.1673	1.13961	1.13918	0.948138	0.861626	0.827864	0.879209	1.29568	0.00272754
A0A507QUL9	Uncharacterized protein	MPDQ_007215	Uncharacterized protein OS=Monascus purpureus OX=5098 GN=MPDQ_007215 PE=4 SV=1	1.21015	1.06766	1.13947	1.1391	0.876041	0.87537	0.887301	0.87957	1.29506	0.00327999
A0A507QZ69	PKS_ER domain-containing protein	MPDQ_005911	PKS_ER domain-containing protein OS=Monascus purpureus OX=5098 GN=MPDQ_005911 PE=4 SV=1	1.1469	1.1205	1.14853	1.13864	0.841788	0.873111	0.923579	0.879492	1.29466	0.00052777
A0A507QMF2	Mannan endo-1,6-alpha-mannosidase	MPDQ_003719	Mannan endo-1,6-alpha-mannosidase OS=Monascus purpureus OX=5098 GN=MPDQ_003719 PE=3 SV=1	1.09899	1.18726	1.12912	1.13846	0.859066	0.871861	0.907312	0.879413	1.29457	0.000946079
A0A507QV98	Alpha N-terminal protein methyltransferase 1	TAE1	Alpha N-terminal protein methyltransferase 1 OS=Monascus purpureus OX=5098 GN=TAE1 PE=3 SV=1	1.18968	1.11139	1.11487	1.13865	0.886717	0.867057	0.885826	0.879867	1.29411	0.000600667
A0A507QZX0	Copper transport protein 86	CTR86	Copper transport protein 86 OS=Monascus purpureus OX=5098 GN=CTR86 PE=3 SV=1	1.1525	1.19069	1.07214	1.13845	0.898388	0.916208	0.824672	0.879756	1.29405	0.0044602
A0A507QV70	Iso-1-cytochrome c	CYC1_2	Iso-1-cytochrome c OS=Monascus purpureus OX=5098 GN=CYC1_2 PE=3 SV=1	1.29337	1.09125	1.03232	1.13898	0.943847	0.828715	0.868312	0.880291	1.29387	0.0395719
A0A507QXD8	Protein kinase domain-containing protein	MPDQ_005062	Protein kinase domain-containing protein OS=Monascus purpureus OX=5098 GN=MPDQ_005062 PE=4 SV=1	1.16503	1.07776	1.17248	1.13842	0.923575	0.859453	0.857527	0.880185	1.29339	0.00229768
A0A507QPA3	RNA helicase	TIF1	RNA helicase OS=Monascus purpureus OX=5098 GN=TIF1 PE=3 SV=1	1.13177	1.15137	1.13129	1.13814	0.890588	0.873071	0.876416	0.880025	1.29331	7.06788e-06
A0A507R0T9	Plasma membrane ATPase	MPDQ_005224	Plasma membrane ATPase OS=Monascus purpureus OX=5098 GN=MPDQ_005224 PE=3 SV=1	1.14402	1.16155	1.10895	1.13818	0.914237	0.8714	0.854738	0.880125	1.2932	0.000392112
A0A507QPG2	TRP_N domain-containing protein	MPDQ_002370	TRP_N domain-containing protein OS=Monascus purpureus OX=5098 GN=MPDQ_002370 PE=3 SV=1	1.28425	1.02037	1.11092	1.13851	0.927838	0.828539	0.885864	0.880747	1.29266	0.0354932
A0A507R3P7	Protein-serine/threonine kinase	MPDQ_000203	Protein-serine/threonine kinase OS=Monascus purpureus OX=5098 GN=MPDQ_000203 PE=3 SV=1	1.11392	1.1619	1.13767	1.13783	0.914999	0.859152	0.866832	0.880328	1.29251	0.000321262
A0A507R3G4	60S ribosomal protein L5	RPL5	60S ribosomal protein L5 OS=Monascus purpureus OX=5098 GN=RPL5 PE=3 SV=1	1.16406	1.10549	1.14312	1.13755	0.844744	0.882193	0.914823	0.880587	1.29181	0.000635301
A0A507QZL6	CCT-beta	CCT2	CCT-beta OS=Monascus purpureus OX=5098 GN=CCT2 PE=3 SV=1	1.15857	1.09967	1.15371	1.13732	0.880127	0.886873	0.875789	0.88093	1.29104	0.00017989
A0A507QQP2	RuvB-like helicase	RVB1	RuvB-like helicase OS=Monascus purpureus OX=5098 GN=RVB1 PE=3 SV=1	1.19384	1.08314	1.13498	1.13732	0.839841	0.881197	0.921793	0.880944	1.29103	0.00298218
A0A507R6P7	Fe2OG dioxygenase domain-containing protein	MPDQ_000021	Fe2OG dioxygenase domain-containing protein OS=Monascus purpureus OX=5098 GN=MPDQ_000021 PE=3 SV=1	1.12929	1.13501	1.14739	1.13723	0.888397	0.854459	0.899798	0.880885	1.29101	6.22387e-05
A0A507QN20	Uncharacterized protein	MPDQ_003548	Uncharacterized protein OS=Monascus purpureus OX=5098 GN=MPDQ_003548 PE=4 SV=1	1.14289	1.10806	1.16034	1.1371	0.821958	0.851228	0.969363	0.88085	1.29091	0.00575787
A0A507QQ94	ThiF domain-containing protein	MPDQ_001061	ThiF domain-containing protein OS=Monascus purpureus OX=5098 GN=MPDQ_001061 PE=4 SV=1	1.13817	1.14794	1.12531	1.13714	0.877175	0.892063	0.873476	0.880905	1.29088	7.81326e-06
A0A507QQP1	Ydc2-catalyt domain-containing protein	MPDQ_001893	Ydc2-catalyt domain-containing protein OS=Monascus purpureus OX=5098 GN=MPDQ_001893 PE=4 SV=1	1.058	1.08888	1.26425	1.13705	0.899347	0.869674	0.873601	0.880874	1.29082	0.0168554
A0A507QLN9	Uncharacterized protein	MPDQ_002893	Uncharacterized protein OS=Monascus purpureus OX=5098 GN=MPDQ_002893 PE=4 SV=1	1.14349	1.10564	1.16196	1.13703	0.846342	0.900655	0.895904	0.880967	1.29066	0.000437705
A0A507R2R0	Uncharacterized protein	MPDQ_004224	Uncharacterized protein OS=Monascus purpureus OX=5098 GN=MPDQ_004224 PE=3 SV=1	1.17783	1.05707	1.17677	1.13722	0.865912	0.86434	0.913158	0.881137	1.29063	0.00404448
A0A507R3J1	Uncharacterized protein	MPDQ_003637	Uncharacterized protein OS=Monascus purpureus OX=5098 GN=MPDQ_003637 PE=4 SV=1	1.16735	1.11463	1.12903	1.137	0.851406	0.860894	0.931102	0.881134	1.29039	0.00099164
A0A507QLP4	Cystathionine beta-synthase	CYS4	Cystathionine beta-synthase OS=Monascus purpureus OX=5098 GN=CYS4 PE=3 SV=1	1.1388	1.11373	1.15821	1.13691	0.864815	0.873709	0.9049	0.881141	1.29027	0.00013348
A0A507R4H4	Uncharacterized protein	MPDQ_000544	Uncharacterized protein OS=Monascus purpureus OX=5098 GN=MPDQ_000544 PE=3 SV=1	1.16756	1.08305	1.15905	1.13655	0.787795	0.895377	0.960771	0.881314	1.28961	0.011099
A0A507QRG9	Uncharacterized protein	MPDQ_007743	Uncharacterized protein OS=Monascus purpureus OX=5098 GN=MPDQ_007743 PE=4 SV=1	1.15254	1.07739	1.18018	1.1367	0.864412	0.891082	0.888817	0.881437	1.2896	0.00131879
A0A507R0F5	40S ribosomal protein S0	RPS0	40S ribosomal protein S0 OS=Monascus purpureus OX=5098 GN=RPS0 PE=3 SV=1	1.02304	1.22997	1.15606	1.13636	0.968668	0.882385	0.793061	0.881371	1.28931	0.0320027
A0A507QWK7	Tubulin alpha chain	MPDQ_007322	Tubulin alpha chain OS=Monascus purpureus OX=5098 GN=MPDQ_007322 PE=3 SV=1	1.25677	1.04777	1.10479	1.13644	0.82549	0.895128	0.925375	0.881997	1.28849	0.0210924
A0A507QTZ1	Uncharacterized protein	MPDQ_008175	Uncharacterized protein OS=Monascus purpureus OX=5098 GN=MPDQ_008175 PE=4 SV=1	1.21051	1.07259	1.12496	1.13602	0.860034	0.875311	0.911575	0.882307	1.28756	0.00412881
A0A507QNJ1	HMG box domain-containing protein	MPDQ_002937	HMG box domain-containing protein OS=Monascus purpureus OX=5098 GN=MPDQ_002937 PE=4 SV=1	1.12239	1.15299	1.13242	1.13594	0.94866	0.822793	0.875389	0.882281	1.2875	0.0025148
A0A507QW18	Cell pattern formation-associated protein stuA	MPDQ_007363	Cell pattern formation-associated protein stuA OS=Monascus purpureus OX=5098 GN=MPDQ_007363 PE=3 SV=1	1.18606	1.1072	1.11429	1.13585	0.856322	0.895885	0.894592	0.882266	1.28742	0.00086224
A0A507QYF3	Actin	ACT1	Actin OS=Monascus purpureus OX=5098 GN=ACT1 PE=3 SV=1	1.28713	1.04626	1.07428	1.13589	0.833998	0.902908	0.911073	0.88266	1.28689	0.033859
A0A507QJV3	MICOS complex subunit	MPDQ_002836	MICOS complex subunit OS=Monascus purpureus OX=5098 GN=MPDQ_002836 PE=4 SV=1	1.12602	1.17069	1.10922	1.13531	0.861209	0.868701	0.917406	0.882439	1.28656	0.000574567
A0A507QMV5	Uncharacterized protein	MPDQ_001361	Uncharacterized protein OS=Monascus purpureus OX=5098 GN=MPDQ_001361 PE=4 SV=1	1.13585	1.1051	1.16539	1.13544	0.929294	0.888061	0.83084	0.882732	1.28629	0.00164207
A0A507QJ19	Uncharacterized protein	MPDQ_003380	Uncharacterized protein OS=Monascus purpureus OX=5098 GN=MPDQ_003380 PE=4 SV=1	1.18245	1.10175	1.12223	1.13548	0.893799	0.860896	0.89365	0.882782	1.28625	0.000682869
A0A507QK62	APH domain-containing protein	MPDQ_002651	APH domain-containing protein OS=Monascus purpureus OX=5098 GN=MPDQ_002651 PE=4 SV=1	1.18009	1.12943	1.09631	1.13528	0.91116	0.879971	0.857741	0.882957	1.28577	0.000944267
A0A507R1E7	Adenylosuccinate lyase	ADE13	Adenylosuccinate lyase OS=Monascus purpureus OX=5098 GN=ADE13 PE=3 SV=1	1.19844	1.07691	1.12993	1.13509	0.901303	0.861048	0.887472	0.883275	1.2851	0.00246143
A0A507QWV4	Mannose-P-dolichol utilization defect 1 protein homolog	MPDQ_006981	Mannose-P-dolichol utilization defect 1 protein homolog OS=Monascus purpureus OX=5098 GN=MPDQ_006981 PE=3 SV=1	1.21115	1.08545	1.10707	1.13456	0.859476	0.874059	0.917325	0.88362	1.28399	0.00412253
A0A507R409	Probable electron transfer flavoprotein subunit alpha	ETF1_1	Probable electron transfer flavoprotein subunit alpha OS=Monascus purpureus OX=5098 GN=ETF1_1 PE=3 SV=1	1.12936	1.14536	1.12808	1.13427	0.86403	0.875303	0.911041	0.883458	1.28389	7.94555e-05
A0A507QL72	DNA replication complex GINS protein PSF3	PSF3	DNA replication complex GINS protein PSF3 OS=Monascus purpureus OX=5098 GN=PSF3 PE=3 SV=1	1.21465	1.0209	1.16707	1.1342	0.872963	0.879553	0.899853	0.884123	1.28286	0.0131658
A0A507R3D6	Uncharacterized protein	MPDQ_003010	Uncharacterized protein OS=Monascus purpureus OX=5098 GN=MPDQ_003010 PE=4 SV=1	1.17964	1.1121	1.1098	1.13385	0.907409	0.870881	0.874575	0.884289	1.28221	0.000627885
A0A507QY15	Uncharacterized protein	MPDQ_006356	Uncharacterized protein OS=Monascus purpureus OX=5098 GN=MPDQ_006356 PE=3 SV=1	1.073	1.25826	1.06811	1.13312	0.917465	0.865673	0.869732	0.88429	1.28139	0.018417
A0A507R0B2	FAD-binding FR-type domain-containing protein	MPDQ_002550	FAD-binding FR-type domain-containing protein OS=Monascus purpureus OX=5098 GN=MPDQ_002550 PE=4 SV=1	1.11643	1.13801	1.14533	1.13326	0.91218	0.900106	0.841245	0.88451	1.28123	0.000455721
A0A507QSU6	Uncharacterized protein	MPDQ_000785	Uncharacterized protein OS=Monascus purpureus OX=5098 GN=MPDQ_000785 PE=3 SV=1	1.20043	1.0911	1.10806	1.1332	0.874494	0.864352	0.915784	0.884876	1.28063	0.00267976
A0A507QNH8	Uncharacterized protein	MPDQ_001007	Uncharacterized protein OS=Monascus purpureus OX=5098 GN=MPDQ_001007 PE=3 SV=1	1.08589	1.22001	1.09241	1.13277	0.910754	0.881503	0.861819	0.884692	1.28041	0.00568135
A0A507QL10	Uncharacterized protein (Fragment)	MPDQ_004710	Uncharacterized protein (Fragment) OS=Monascus purpureus OX=5098 GN=MPDQ_004710 PE=3 SV=1	1.10801	1.15724	1.13325	1.13284	0.916407	0.86693	0.871281	0.884872	1.28023	0.000309216
A0A507R641	2-methoxy-6-polyprenyl-1,4-benzoquinol methylase, mitochondrial	COQ5	2-methoxy-6-polyprenyl-1,4-benzoquinol methylase, mitochondrial OS=Monascus purpureus OX=5098 GN=COQ5 PE=3 SV=1	1.1097	1.13423	1.1531	1.13234	0.868934	0.892482	0.894051	0.885156	1.27926	7.86202e-05
A0A507QNK6	MtDNA inheritance, partitioning of the mitochondrial organelle	DML1	MtDNA inheritance, partitioning of the mitochondrial organelle OS=Monascus purpureus OX=5098 GN=DML1 PE=4 SV=1	1.13538	1.13562	1.12509	1.13203	0.873772	0.898535	0.884379	0.885562	1.27832	6.51162e-06
A0A507R3Q5	Rab proteins geranylgeranyltransferase	MRS6	Rab proteins geranylgeranyltransferase OS=Monascus purpureus OX=5098 GN=MRS6 PE=3 SV=1	1.0864	1.16322	1.14488	1.1315	0.830976	0.926609	0.899191	0.885592	1.27768	0.0025745
A0A507QWB3	Alcohol dehydrogenase	ADH1	Alcohol dehydrogenase OS=Monascus purpureus OX=5098 GN=ADH1 PE=3 SV=1	1.22619	0.999421	1.17153	1.13238	0.978477	0.839662	0.840867	0.886335	1.2776	0.040511
A0A507QPY2	M20_dimer domain-containing protein	MPDQ_001254	M20_dimer domain-containing protein OS=Monascus purpureus OX=5098 GN=MPDQ_001254 PE=3 SV=1	1.20265	1.04999	1.14343	1.13202	0.886077	0.880569	0.891545	0.886064	1.27759	0.0052553
A0A507R263	Uncharacterized protein	MPDQ_004246	Uncharacterized protein OS=Monascus purpureus OX=5098 GN=MPDQ_004246 PE=4 SV=1	1.10588	1.16395	1.12472	1.13152	0.863932	0.924544	0.86889	0.885789	1.27742	0.000687257
A0A507QKU9	Uncharacterized protein	MPDQ_002237	Uncharacterized protein OS=Monascus purpureus OX=5098 GN=MPDQ_002237 PE=3 SV=1	1.12851	1.13317	1.13302	1.13157	0.916534	0.860664	0.881294	0.886164	1.27693	0.000115703
A0A507R0I6	Stretch-activated cation channel mid1	MID1	Stretch-activated cation channel mid1 OS=Monascus purpureus OX=5098 GN=MID1 PE=4 SV=1	1.19584	1.17133	1.02808	1.13175	0.934408	0.825408	0.899129	0.886315	1.27692	0.0161522
A0A507QQE1	ECM11 domain-containing protein	MPDQ_008158	ECM11 domain-containing protein OS=Monascus purpureus OX=5098 GN=MPDQ_008158 PE=4 SV=1	1.07243	1.14912	1.17254	1.13136	0.921292	0.88609	0.85088	0.886088	1.27681	0.00253525
A0A507QQH2	Dihydrolipoyllysine-residue succinyltransferase	KGD2	Dihydrolipoyllysine-residue succinyltransferase OS=Monascus purpureus OX=5098 GN=KGD2 PE=3 SV=1	1.14298	1.13814	1.11305	1.13139	0.89824	0.892489	0.8681	0.886276	1.27656	4.79329e-05
A0A507R102	Vacuolar-sorting protein SNF7	DID2	Vacuolar-sorting protein SNF7 OS=Monascus purpureus OX=5098 GN=DID2 PE=4 SV=1	1.1325	1.14261	1.11768	1.13093	0.870087	0.89905	0.890439	0.886525	1.27569	2.63685e-05
A0A507QP28	AAA ATPase afg3	AFG3	AAA ATPase afg3 OS=Monascus purpureus OX=5098 GN=AFG3 PE=3 SV=1	1.17042	1.08467	1.1381	1.13106	0.883452	0.886355	0.890385	0.886731	1.27554	0.000622217
A0A507QLR1	KOW domain-containing protein	MPDQ_001874	KOW domain-containing protein OS=Monascus purpureus OX=5098 GN=MPDQ_001874 PE=3 SV=1	1.27276	1.03138	1.09001	1.13139	0.886527	0.846542	0.927943	0.887004	1.27551	0.0329292
A0A507QUM4	WD_REPEATS_REGION domain-containing protein	MPDQ_008095	WD_REPEATS_REGION domain-containing protein OS=Monascus purpureus OX=5098 GN=MPDQ_008095 PE=4 SV=1	1.2711	1.02637	1.09669	1.13139	0.893889	0.843265	0.923956	0.887036	1.27547	0.0330342
A0A507R2A9	Uncharacterized protein	MPDQ_004656	Uncharacterized protein OS=Monascus purpureus OX=5098 GN=MPDQ_004656 PE=4 SV=1	1.1976	0.996903	1.19935	1.13128	0.96608	0.902298	0.792973	0.887117	1.27524	0.0439434
A0A507QQ21	Translation machinery-associated protein 22	TMA22	Translation machinery-associated protein 22 OS=Monascus purpureus OX=5098 GN=TMA22 PE=4 SV=1	1.15189	1.11945	1.12117	1.13084	0.93068	0.845095	0.885304	0.887026	1.27486	0.000818138
A0A507QXY5	NAD(P)-bd_dom domain-containing protein	MPDQ_006480	NAD(P)-bd_dom domain-containing protein OS=Monascus purpureus OX=5098 GN=MPDQ_006480 PE=4 SV=1	1.1895	1.08522	1.11713	1.13062	0.861329	0.898485	0.901531	0.887115	1.27449	0.00189152
A0A507QT00	Uncharacterized protein	MPDQ_008119	Uncharacterized protein OS=Monascus purpureus OX=5098 GN=MPDQ_008119 PE=4 SV=1	1.05135	1.16834	1.17123	1.1303	0.930958	0.854755	0.875289	0.887001	1.2743	0.00593321
A0A507QUT5	Elongation factor G, mitochondrial	MEF1	Elongation factor G, mitochondrial OS=Monascus purpureus OX=5098 GN=MEF1 PE=3 SV=1	1.24504	1.03569	1.11145	1.13073	0.960929	0.851739	0.850665	0.887778	1.27366	0.0270881
A0A507R6M7	Ribosomal_L11 domain-containing protein	MPDQ_000065	Ribosomal_L11 domain-containing protein OS=Monascus purpureus OX=5098 GN=MPDQ_000065 PE=3 SV=1	1.13923	1.1154	1.13531	1.12998	0.881274	0.884794	0.896522	0.88753	1.27317	9.86253e-06
A0A507QKB8	Uncharacterized protein	MPDQ_002452	Uncharacterized protein OS=Monascus purpureus OX=5098 GN=MPDQ_002452 PE=3 SV=1	1.06991	1.19673	1.12187	1.1295	0.858987	0.9018	0.901481	0.887423	1.27279	0.00357847
A0A507QQH6	Uncharacterized protein	MPDQ_001979	Uncharacterized protein OS=Monascus purpureus OX=5098 GN=MPDQ_001979 PE=3 SV=1	1.21307	1.05046	1.12607	1.12987	0.830837	0.895091	0.937589	0.887839	1.2726	0.0126576
A0A507R0U1	SpoU_sub_bind domain-containing protein	MPDQ_001194	SpoU_sub_bind domain-containing protein OS=Monascus purpureus OX=5098 GN=MPDQ_001194 PE=4 SV=1	1.20482	1.05391	1.13135	1.13003	0.910363	0.88206	0.871535	0.887986	1.27257	0.0058141
A0A507QSR4	NAD-specific glutamate dehydrogenase	GDH2	NAD-specific glutamate dehydrogenase OS=Monascus purpureus OX=5098 GN=GDH2 PE=3 SV=1	1.14159	1.09959	1.14748	1.12955	0.888244	0.877709	0.898016	0.88799	1.27203	0.000117125
A0A507QW52	Malic enzyme	MAE1_3	Malic enzyme OS=Monascus purpureus OX=5098 GN=MAE1_3 PE=3 SV=1	1.14334	1.09986	1.14543	1.12955	0.920794	0.854089	0.889589	0.888157	1.27178	0.000579328
A0A507R1Z7	N-acetyltransferase domain-containing protein	MPDQ_002741	N-acetyltransferase domain-containing protein OS=Monascus purpureus OX=5098 GN=MPDQ_002741 PE=4 SV=1	1.14773	1.07593	1.16443	1.12937	0.862864	0.921218	0.880175	0.888085	1.27169	0.00169543
A0A507R333	Cysteine desulfurase	MPDQ_003489	Cysteine desulfurase OS=Monascus purpureus OX=5098 GN=MPDQ_003489 PE=3 SV=1	1.10112	1.14691	1.1398	1.12928	0.902923	0.890206	0.870976	0.888035	1.27166	0.000142814
A0A507QWC9	Uncharacterized protein	MPDQ_005666	Uncharacterized protein OS=Monascus purpureus OX=5098 GN=MPDQ_005666 PE=4 SV=1	1.20888	1.09201	1.08812	1.12967	0.938117	0.794458	0.932783	0.888453	1.2715	0.0172037
A0A507QYM3	zf-Tim10_DDP domain-containing protein	MPDQ_005455	zf-Tim10_DDP domain-containing protein OS=Monascus purpureus OX=5098 GN=MPDQ_005455 PE=3 SV=1	1.09954	1.17491	1.11225	1.1289	0.904261	0.89722	0.863483	0.888321	1.27083	0.000813423
A0A507R6I7	GH16 domain-containing protein	MPDQ_000204	GH16 domain-containing protein OS=Monascus purpureus OX=5098 GN=MPDQ_000204 PE=3 SV=1	1.02773	1.28141	1.07678	1.12864	0.941149	0.858558	0.865062	0.888256	1.27062	0.0428769
A0A507R1W1	DNA-directed RNA polymerases I, II, and III subunit RPABC3	RPB8	DNA-directed RNA polymerases I, II, and III subunit RPABC3 OS=Monascus purpureus OX=5098 GN=RPB8 PE=3 SV=1	1.04404	1.20724	1.13307	1.12811	0.862347	0.950358	0.852899	0.888535	1.26963	0.0132343
A0A507QKN0	Inosine-5'-monophosphate dehydrogenase	IMPDH2	Inosine-5'-monophosphate dehydrogenase OS=Monascus purpureus OX=5098 GN=IMPDH2 PE=3 SV=1	1.16188	1.09103	1.13267	1.12852	0.869123	0.877792	0.919939	0.888951	1.2695	0.000755398
A0A507QV49	PHD finger protein 8	PHF8	PHD finger protein 8 OS=Monascus purpureus OX=5098 GN=PHF8 PE=4 SV=1	1.23803	1.02797	1.12063	1.12888	0.898128	0.814644	0.95493	0.889234	1.26949	0.0306386
A0A507QV53	Mitochondrial import inner membrane translocase subunit Tim21	TIM21	Mitochondrial import inner membrane translocase subunit Tim21 OS=Monascus purpureus OX=5098 GN=TIM21 PE=3 SV=1	1.13812	1.12144	1.12559	1.12839	0.903819	0.878406	0.88497	0.889065	1.26918	1.25263e-05
A0A507QYC7	Importin-alpha export receptor	CSE1	Importin-alpha export receptor OS=Monascus purpureus OX=5098 GN=CSE1 PE=3 SV=1	1.13511	1.13687	1.11175	1.12791	0.91254	0.86885	0.887119	0.889503	1.26802	9.23962e-05
A0A507QRL4	Ribosomal protein S5	RPS5	Ribosomal protein S5 OS=Monascus purpureus OX=5098 GN=RPS5 PE=3 SV=1	1.1261	1.13259	1.1246	1.12776	0.91	0.862216	0.896599	0.889605	1.26771	7.91381e-05
A0A507QXW2	Uncharacterized protein	MPDQ_005844	Uncharacterized protein OS=Monascus purpureus OX=5098 GN=MPDQ_005844 PE=4 SV=1	1.01726	1.2644	1.09995	1.1272	0.950192	0.905048	0.813407	0.889549	1.26716	0.045829
A0A507R3I8	Uncharacterized protein	MPDQ_003050	Uncharacterized protein OS=Monascus purpureus OX=5098 GN=MPDQ_003050 PE=4 SV=1	1.21146	1.03241	1.13894	1.1276	0.870004	0.874403	0.92593	0.890112	1.26681	0.0124755
A0A507QV39	Aspartate transaminase	AAT2	Aspartate transaminase OS=Monascus purpureus OX=5098 GN=AAT2 PE=3 SV=1	1.14071	1.0874	1.15333	1.12714	0.832872	0.927648	0.909297	0.889939	1.26654	0.00257053
A0A507R6E7	37S ribosomal protein, mitochondrial	MRP4	37S ribosomal protein, mitochondrial OS=Monascus purpureus OX=5098 GN=MRP4 PE=3 SV=1	1.17096	1.09057	1.11938	1.12697	0.836909	0.908006	0.925838	0.890251	1.2659	0.00274794
A0A507QTZ3	Uncharacterized protein	MPDQ_000364	Uncharacterized protein OS=Monascus purpureus OX=5098 GN=MPDQ_000364 PE=3 SV=1	1.10025	1.18346	1.09669	1.1268	0.895633	0.891741	0.883226	0.8902	1.26578	0.0011626
A0A507QZE8	Homoaconitase, mitochondrial	LYS4	Homoaconitase, mitochondrial OS=Monascus purpureus OX=5098 GN=LYS4 PE=3 SV=1	1.11046	1.1446	1.12509	1.12671	0.896838	0.89725	0.877079	0.890389	1.26542	3.81832e-05
A0A507R5V0	Acetyltransferase component of pyruvate dehydrogenase complex	LAT1_2	Acetyltransferase component of pyruvate dehydrogenase complex OS=Monascus purpureus OX=5098 GN=LAT1_2 PE=3 SV=1	1.19055	1.05161	1.13862	1.12693	0.897274	0.864959	0.909947	0.890727	1.26518	0.0052137
A0A507QMB7	Uncharacterized protein	MPDQ_003738	Uncharacterized protein OS=Monascus purpureus OX=5098 GN=MPDQ_003738 PE=4 SV=1	1.1637	1.05847	1.15759	1.12659	0.878437	0.903948	0.890012	0.890799	1.26469	0.00250045
A0A507QX37	Uncharacterized protein	MPDQ_006185	Uncharacterized protein OS=Monascus purpureus OX=5098 GN=MPDQ_006185 PE=3 SV=1	1.20504	1.01962	1.15531	1.12666	0.853607	0.834616	0.984599	0.890941	1.26457	0.0316778
A0A507QSU1	D-malate dehydrogenase [decarboxylating]	POL5	D-malate dehydrogenase [decarboxylating] OS=Monascus purpureus OX=5098 GN=POL5 PE=3 SV=1	1.12929	1.14183	1.10695	1.12602	0.888427	0.897339	0.887442	0.891069	1.26368	2.5231e-05
A0A507QWA8	Uncharacterized protein	MPDQ_006530	Uncharacterized protein OS=Monascus purpureus OX=5098 GN=MPDQ_006530 PE=3 SV=1	1.10902	1.12605	1.14281	1.12596	0.915587	0.876824	0.881192	0.891201	1.26342	0.0001155
A0A507QXT7	Aldo_ket_red domain-containing protein	MPDQ_004335	Aldo_ket_red domain-containing protein OS=Monascus purpureus OX=5098 GN=MPDQ_004335 PE=4 SV=1	1.09626	1.20565	1.07503	1.12565	0.853952	0.885198	0.933954	0.891034	1.2633	0.00735713
A0A507QX45	Cu-binding protein	SCO1	Cu-binding protein OS=Monascus purpureus OX=5098 GN=SCO1 PE=3 SV=1	1.1882	1.05007	1.13983	1.12604	0.884574	0.895933	0.893847	0.891451	1.26315	0.00446289
A0A507QR27	mRNA binding protein puf3	PUF3_2	mRNA binding protein puf3 OS=Monascus purpureus OX=5098 GN=PUF3_2 PE=4 SV=1	1.11423	1.10954	1.15256	1.12544	0.896587	0.91173	0.866535	0.891618	1.26224	0.000251908
A0A507QS96	Uncharacterized protein	MPDQ_001288	Uncharacterized protein OS=Monascus purpureus OX=5098 GN=MPDQ_001288 PE=4 SV=1	1.08627	1.19893	1.09045	1.12522	0.931427	0.875512	0.868216	0.891718	1.26185	0.00509653
A0A507R1E3	Uncharacterized protein	MPDQ_004362	Uncharacterized protein OS=Monascus purpureus OX=5098 GN=MPDQ_004362 PE=4 SV=1	1.13511	1.13873	1.10208	1.12531	0.895971	0.868185	0.911275	0.891811	1.26182	0.000169512
A0A507QY44	Glutamyl-tRNA synthetase	MSE1	Glutamyl-tRNA synthetase OS=Monascus purpureus OX=5098 GN=MSE1 PE=3 SV=1	1.10418	1.20622	1.06483	1.12508	0.906334	0.930834	0.838099	0.891755	1.26164	0.00984211
A0A507QZA0	Phosphatidylserine decarboxylase proenzyme 2	PSD2	Phosphatidylserine decarboxylase proenzyme 2 OS=Monascus purpureus OX=5098 GN=PSD2 PE=3 SV=1	1.12683	1.09829	1.14992	1.12502	0.882984	0.918183	0.874877	0.892015	1.26121	0.000309754
A0A507QSZ1	TAFII55_N domain-containing protein	MPDQ_000915	TAFII55_N domain-containing protein OS=Monascus purpureus OX=5098 GN=MPDQ_000915 PE=3 SV=1	1.07434	1.17211	1.1281	1.12485	0.966689	0.856821	0.853121	0.89221	1.26075	0.00762735
A0A507R3C7	Uncharacterized protein	MPDQ_003334	Uncharacterized protein OS=Monascus purpureus OX=5098 GN=MPDQ_003334 PE=3 SV=1	1.12551	1.09405	1.15547	1.12501	0.946893	0.853453	0.876684	0.892343	1.26073	0.00218691
A0A507QQ03	Mitochondrial import inner membrane translocase subunit	TIM8	Mitochondrial import inner membrane translocase subunit OS=Monascus purpureus OX=5098 GN=TIM8 PE=3 SV=1	1.00304	1.23437	1.13611	1.12451	0.95031	0.868642	0.857173	0.892042	1.2606	0.0336228
A0A507QS01	Uncharacterized protein	MPDQ_001394	Uncharacterized protein OS=Monascus purpureus OX=5098 GN=MPDQ_001394 PE=4 SV=1	1.15627	1.14505	1.07273	1.12469	0.841226	0.871075	0.964389	0.89223	1.26054	0.00688578
A0A507QK85	Ribosomal_L30 domain-containing protein	MPDQ_002575	Ribosomal_L30 domain-containing protein OS=Monascus purpureus OX=5098 GN=MPDQ_002575 PE=3 SV=1	1.13458	1.12966	1.1099	1.12471	0.949009	0.865246	0.863494	0.892583	1.26007	0.00135749
A0A507R2M7	Uncharacterized protein	MPDQ_003809	Uncharacterized protein OS=Monascus purpureus OX=5098 GN=MPDQ_003809 PE=4 SV=1	1.16404	1.08305	1.12638	1.12449	0.857588	0.901101	0.919075	0.892588	1.25981	0.00144723
A0A507R5X7	Squalene epoxidase	ERG1_1	Squalene epoxidase OS=Monascus purpureus OX=5098 GN=ERG1_1 PE=3 SV=1	1.15787	1.08187	1.1347	1.12481	1.00001	0.826277	0.852457	0.892915	1.25971	0.0166869
A0A507QJL0	KRE9 domain-containing protein (Fragment)	MPDQ_004192	KRE9 domain-containing protein (Fragment) OS=Monascus purpureus OX=5098 GN=MPDQ_004192 PE=4 SV=1	1.06833	1.21451	1.08787	1.12357	0.880382	0.90935	0.888915	0.892882	1.25836	0.00777003
A0A507QR03	cobW domain-containing protein	MPDQ_000965	cobW domain-containing protein OS=Monascus purpureus OX=5098 GN=MPDQ_000965 PE=4 SV=1	1.2047	1.05685	1.11092	1.12416	0.97276	0.851448	0.856654	0.89362	1.25798	0.0170401
A0A507QP80	39S ribosomal protein L51, mitochondrial	MRPL51	39S ribosomal protein L51, mitochondrial OS=Monascus purpureus OX=5098 GN=MRPL51 PE=3 SV=1	1.15373	1.08212	1.13591	1.12392	0.968269	0.856334	0.856073	0.893558	1.2578	0.00591248
A0A507QRY4	Pyruvate carboxyltransferase domain-containing protein	MPDQ_001413	Pyruvate carboxyltransferase domain-containing protein OS=Monascus purpureus OX=5098 GN=MPDQ_001413 PE=3 SV=1	1.10716	1.14735	1.11604	1.12352	0.914027	0.918221	0.847773	0.89334	1.25766	0.000881451
A0A507QKE7	Uncharacterized protein	MPDQ_005177	Uncharacterized protein OS=Monascus purpureus OX=5098 GN=MPDQ_005177 PE=3 SV=1	1.11757	1.16169	1.09022	1.12316	0.866604	0.897403	0.916523	0.89351	1.25702	0.000828458
A0A507R6C0	Type I protein arginine N-methyltransferase Rmt1	RMT1	Type I protein arginine N-methyltransferase Rmt1 OS=Monascus purpureus OX=5098 GN=RMT1 PE=4 SV=1	1.07741	1.1352	1.15696	1.12319	0.95465	0.871599	0.854987	0.893745	1.25672	0.00413599
A0A507R2V5	RNA-binding protein VTS1	VTS1	RNA-binding protein VTS1 OS=Monascus purpureus OX=5098 GN=VTS1 PE=3 SV=1	1.14089	1.09472	1.13369	1.1231	0.874075	0.885296	0.922112	0.893828	1.2565	0.000357044
A0A507R5B7	Thioredoxin domain-containing protein	MPDQ_007085	Thioredoxin domain-containing protein OS=Monascus purpureus OX=5098 GN=MPDQ_007085 PE=4 SV=1	1.04556	1.26531	1.05753	1.1228	0.95796	0.895449	0.827772	0.893727	1.25631	0.0468287
A0A507R576	Rieske domain-containing protein	MPDQ_002028	Rieske domain-containing protein OS=Monascus purpureus OX=5098 GN=MPDQ_002028 PE=4 SV=1	1.21107	1.1067	1.05201	1.12326	0.930637	0.880434	0.871466	0.894179	1.25619	0.0102839
A0A507R6N5	Uncharacterized protein	MPDQ_002995	Uncharacterized protein OS=Monascus purpureus OX=5098 GN=MPDQ_002995 PE=4 SV=1	1.12714	1.16205	1.0791	1.12276	0.866612	0.931078	0.883955	0.893882	1.25605	0.00175275
A0A507R6I0	ATP synthase subunit beta	ATP2	ATP synthase subunit beta OS=Monascus purpureus OX=5098 GN=ATP2 PE=3 SV=1	1.08595	1.18735	1.09394	1.12242	0.881945	0.913659	0.886576	0.89406	1.25542	0.00256428
A0A507QWE8	Erv26 super protein	SVP26	Erv26 super protein OS=Monascus purpureus OX=5098 GN=SVP26 PE=3 SV=1	1.13896	1.16622	1.0623	1.12249	0.875573	0.895301	0.911842	0.894239	1.25525	0.00224766
A0A507QVD1	RRM domain-containing protein	MPDQ_006957	RRM domain-containing protein OS=Monascus purpureus OX=5098 GN=MPDQ_006957 PE=4 SV=1	1.06986	1.16603	1.13164	1.12251	0.983361	0.843106	0.856794	0.89442	1.25501	0.0124244
A0A507R349	AP complex subunit sigma	APS2	AP complex subunit sigma OS=Monascus purpureus OX=5098 GN=APS2 PE=3 SV=1	1.17126	1.08631	1.10982	1.12246	0.895975	0.84056	0.947502	0.894679	1.2546	0.00467033
A0A507QQ59	Tubulin beta chain	TUB2	Tubulin beta chain OS=Monascus purpureus OX=5098 GN=TUB2 PE=3 SV=1	1.1849	1.08013	1.10188	1.1223	0.841972	0.909123	0.932739	0.894611	1.25451	0.00557948
A0A507QM97	C2H2-type domain-containing protein	MPDQ_003756	C2H2-type domain-containing protein OS=Monascus purpureus OX=5098 GN=MPDQ_003756 PE=4 SV=1	1.16405	1.09165	1.11123	1.12231	0.928752	0.868416	0.887472	0.89488	1.25415	0.00125126
A0A507QPN8	Zn(2)-C6 fungal-type domain-containing protein	MPDQ_002394	Zn(2)-C6 fungal-type domain-containing protein OS=Monascus purpureus OX=5098 GN=MPDQ_002394 PE=4 SV=1	1.1828	1.04228	1.14055	1.12188	0.863163	0.926329	0.895892	0.895128	1.25331	0.00754741
A0A507QWX7	Mitochondrial 37S ribosomal protein nam9	NAM9	Mitochondrial 37S ribosomal protein nam9 OS=Monascus purpureus OX=5098 GN=NAM9 PE=3 SV=1	1.1597	1.07577	1.13014	1.12187	0.899942	0.877664	0.907905	0.895171	1.25325	0.000980077
A0A507QPY1	HYPK_UBA domain-containing protein	MPDQ_000379	HYPK_UBA domain-containing protein OS=Monascus purpureus OX=5098 GN=MPDQ_000379 PE=4 SV=1	1.18122	1.10157	1.08262	1.1218	0.932774	0.892081	0.861323	0.895393	1.25286	0.00347599
A0A507QKY7	UPF0020 domain-containing protein	MPDQ_003412	UPF0020 domain-containing protein OS=Monascus purpureus OX=5098 GN=MPDQ_003412 PE=4 SV=1	1.11986	1.12357	1.12093	1.12145	0.869862	0.89628	0.919354	0.895165	1.25279	9.4239e-05
A0A507QKB9	Homoserine O-acetyltransferase	MET2	Homoserine O-acetyltransferase OS=Monascus purpureus OX=5098 GN=MET2 PE=3 SV=1	1.1331	1.11518	1.11642	1.12157	0.921084	0.89033	0.874608	0.895341	1.25267	0.000107421
A0A507R290	Altered inheritance of mitochondria protein 18 mitochondrial	AIM18	Altered inheritance of mitochondria protein 18 mitochondrial OS=Monascus purpureus OX=5098 GN=AIM18 PE=4 SV=1	1.0772	1.17078	1.11512	1.12103	0.90795	0.885128	0.893267	0.895449	1.25192	0.00128589
A0A507QUF5	Uncharacterized protein	MPDQ_008164	Uncharacterized protein OS=Monascus purpureus OX=5098 GN=MPDQ_008164 PE=3 SV=1	1.18461	1.11657	1.06237	1.12118	0.880851	0.912409	0.893898	0.895719	1.25171	0.00349872
A0A507R384	Uncharacterized protein	MPDQ_003482	Uncharacterized protein OS=Monascus purpureus OX=5098 GN=MPDQ_003482 PE=3 SV=1	1.01141	1.20755	1.14257	1.12051	0.90514	0.889532	0.892045	0.895573	1.25117	0.0177537
A0A507QR26	Pre-mRNA-splicing factor	CWC2	Pre-mRNA-splicing factor OS=Monascus purpureus OX=5098 GN=CWC2 PE=3 SV=1	1.04953	1.24916	1.06285	1.12051	0.906358	0.909703	0.870853	0.895638	1.25108	0.0266187
A0A507QR71	Protein kinase domain-containing protein	MPDQ_007807	Protein kinase domain-containing protein OS=Monascus purpureus OX=5098 GN=MPDQ_007807 PE=3 SV=1	1.12983	1.09241	1.14003	1.12076	0.863144	0.896412	0.928044	0.895866	1.25103	0.000685798
A0A507QUI0	Ubiquitin-conjugating enzyme E2 2	UBC2	Ubiquitin-conjugating enzyme E2 2 OS=Monascus purpureus OX=5098 GN=UBC2 PE=3 SV=1	1.23625	1.03376	1.09305	1.12102	0.87714	0.891565	0.919996	0.896234	1.25081	0.0215705
A0A507QI26	ADP-ribose 1''-phosphate phosphatase	MPDQ_003894	ADP-ribose 1''-phosphate phosphatase OS=Monascus purpureus OX=5098 GN=MPDQ_003894 PE=3 SV=1	1.20797	1.04872	1.10599	1.1209	0.872767	0.899263	0.916507	0.896179	1.25075	0.00962704
A0A507QVI8	Nuclear cap-binding protein subunit 2	CBC2	Nuclear cap-binding protein subunit 2 OS=Monascus purpureus OX=5098 GN=CBC2 PE=3 SV=1	1.04147	1.23768	1.08177	1.12031	0.89325	0.901671	0.89239	0.89577	1.25066	0.0199752
A0A507QKS4	Uncharacterized protein	MPDQ_004725	Uncharacterized protein OS=Monascus purpureus OX=5098 GN=MPDQ_004725 PE=3 SV=1	1.17238	1.07334	1.11689	1.12087	0.94718	0.817806	0.924181	0.896389	1.25043	0.0102354
A0A507QQF7	Mitochondrial thiamine pyrophosphate carrier 1	AGC1	Mitochondrial thiamine pyrophosphate carrier 1 OS=Monascus purpureus OX=5098 GN=AGC1 PE=3 SV=1	1.14907	1.07683	1.13577	1.12056	0.890133	0.899922	0.898733	0.896263	1.25026	0.00056035
A0A507R450	Uncharacterized protein	MPDQ_001160	Uncharacterized protein OS=Monascus purpureus OX=5098 GN=MPDQ_001160 PE=4 SV=1	1.24568	1.01684	1.09899	1.1205	0.852318	0.89413	0.943574	0.896674	1.24962	0.035826
A0A507QRJ0	Long-chain-alcohol oxidase	MPDQ_007780	Long-chain-alcohol oxidase OS=Monascus purpureus OX=5098 GN=MPDQ_007780 PE=3 SV=1	1.25208	1.06849	1.04152	1.1207	0.972963	0.844174	0.873753	0.896963	1.24943	0.0434815
A0A507R6G6	Protein kinase domain-containing protein	MPDQ_006655	Protein kinase domain-containing protein OS=Monascus purpureus OX=5098 GN=MPDQ_006655 PE=4 SV=1	1.16573	1.04669	1.14854	1.12032	0.927237	0.871477	0.891631	0.896781	1.24927	0.0052927
A0A507QIF2	N-acetyltransferase domain-containing protein	MPDQ_003710	N-acetyltransferase domain-containing protein OS=Monascus purpureus OX=5098 GN=MPDQ_003710 PE=4 SV=1	1.15283	1.00801	1.19949	1.12011	0.903214	0.890534	0.89687	0.896873	1.24891	0.0180739
A0A507QN72	PCI domain-containing protein	MPDQ_003237	PCI domain-containing protein OS=Monascus purpureus OX=5098 GN=MPDQ_003237 PE=4 SV=1	1.07686	1.17613	1.10619	1.11973	0.912923	0.928215	0.848689	0.896609	1.24885	0.00429086
A0A507QXE5	40S ribosomal protein S20	RPS20	40S ribosomal protein S20 OS=Monascus purpureus OX=5098 GN=RPS20 PE=3 SV=1	1.17418	1.10972	1.07587	1.11992	0.926075	0.854963	0.910186	0.897075	1.24842	0.00346071
A0A507QVS4	Uncharacterized protein	MPDQ_006708	Uncharacterized protein OS=Monascus purpureus OX=5098 GN=MPDQ_006708 PE=4 SV=1	1.12075	1.14622	1.09195	1.11964	0.91663	0.884643	0.889676	0.896983	1.24823	0.000276618
A0A507QU51	Amine oxidase	MPDQ_000385	Amine oxidase OS=Monascus purpureus OX=5098 GN=MPDQ_000385 PE=3 SV=1	1.18514	1.03339	1.1411	1.11988	0.914303	0.878577	0.898806	0.897229	1.24815	0.0085562
A0A507QXN3	Mitochondrial import inner membrane translocase subunit TIM54	TIM54	Mitochondrial import inner membrane translocase subunit TIM54 OS=Monascus purpureus OX=5098 GN=TIM54 PE=3 SV=1	1.11899	1.10621	1.13335	1.11952	0.895982	0.908581	0.886588	0.89705	1.248	2.5149e-05
A0A507QXX8	Letm1 RBD domain-containing protein	MPDQ_004211	Letm1 RBD domain-containing protein OS=Monascus purpureus OX=5098 GN=MPDQ_004211 PE=4 SV=1	1.10992	1.12439	1.12411	1.11948	0.932405	0.877646	0.881537	0.897196	1.24775	0.000262266
A0A507R310	FAS1 domain-containing protein	MPDQ_002783	FAS1 domain-containing protein OS=Monascus purpureus OX=5098 GN=MPDQ_002783 PE=4 SV=1	1.10045	1.1192	1.13936	1.11967	1.03008	0.857157	0.804963	0.897399	1.24768	0.032168
A0A507QI19	Methionyl-tRNA formyltransferase	FMT1	Methionyl-tRNA formyltransferase OS=Monascus purpureus OX=5098 GN=FMT1 PE=3 SV=1	1.17049	1.10618	1.08104	1.11923	0.883657	0.886098	0.92273	0.897495	1.24706	0.00167278
A0A507R678	Ceramide very long chain fatty acid hydroxylase	SCS7	Ceramide very long chain fatty acid hydroxylase OS=Monascus purpureus OX=5098 GN=SCS7 PE=3 SV=1	1.23109	0.999919	1.12725	1.11942	0.894915	0.878328	0.920212	0.897818	1.24682	0.0310425
A0A507R6G0	Uncharacterized protein	MPDQ_000174	Uncharacterized protein OS=Monascus purpureus OX=5098 GN=MPDQ_000174 PE=4 SV=1	1.19711	1.06028	1.09959	1.11899	0.924726	0.840877	0.928747	0.898117	1.24593	0.0113348
A0A507QXN8	Fe-S cluster-binding ribosome biosynthesis protein	RLI1	Fe-S cluster-binding ribosome biosynthesis protein OS=Monascus purpureus OX=5098 GN=RLI1 PE=4 SV=1	1.23063	1.01577	1.1101	1.11883	0.846343	0.887893	0.960124	0.89812	1.24575	0.0351709
A0A507QM33	Uncharacterized protein	MPDQ_004177	Uncharacterized protein OS=Monascus purpureus OX=5098 GN=MPDQ_004177 PE=4 SV=1	1.14503	1.14849	1.06225	1.11859	0.941408	0.881253	0.871751	0.898137	1.24546	0.00347067
A0A507QZC1	Uncharacterized protein	MPDQ_003104	Uncharacterized protein OS=Monascus purpureus OX=5098 GN=MPDQ_003104 PE=4 SV=1	1.11242	1.15923	1.08412	1.11859	0.99444	0.859181	0.841035	0.898219	1.24534	0.0142774
A0A507QZM8	37S ribosomal protein S23 mitochondrial	RSM23	37S ribosomal protein S23 mitochondrial OS=Monascus purpureus OX=5098 GN=RSM23 PE=3 SV=1	1.11508	1.1087	1.13105	1.11827	0.865138	0.930315	0.898614	0.898022	1.24526	0.000383185
A0A507R6G9	Chloride channel protein	MPDQ_000184	Chloride channel protein OS=Monascus purpureus OX=5098 GN=MPDQ_000184 PE=3 SV=1	1.15065	1.07084	1.13371	1.1184	0.888421	0.880256	0.926115	0.898264	1.24507	0.00143094
A0A507R0K4	ATP synthase subunit d, mitochondrial	ATP7	ATP synthase subunit d, mitochondrial OS=Monascus purpureus OX=5098 GN=ATP7 PE=3 SV=1	1.09744	1.15435	1.10259	1.11813	0.910735	0.889835	0.894094	0.898221	1.24482	0.000335685
A0A507QQ37	U4/U6-U5 snRNP complex subunit prp3	PRP3	U4/U6-U5 snRNP complex subunit prp3 OS=Monascus purpureus OX=5098 GN=PRP3 PE=4 SV=1	1.11897	1.11773	1.117	1.1179	0.83951	0.93757	0.917677	0.898252	1.24453	0.00183599
A0A507QXS6	Transketolase	TKL1	Transketolase OS=Monascus purpureus OX=5098 GN=TKL1 PE=3 SV=1	1.15406	1.08812	1.11237	1.11818	0.932709	0.870836	0.892348	0.898631	1.24432	0.00115081
A0A507R096	Uncharacterized protein	MPDQ_005215	Uncharacterized protein OS=Monascus purpureus OX=5098 GN=MPDQ_005215 PE=4 SV=1	1.10973	1.11854	1.12433	1.11754	0.91616	0.885288	0.895264	0.898904	1.24322	2.62849e-05
A0A507QQH4	Mitochondrial intermediate peptidase	MPDQ_000957	Mitochondrial intermediate peptidase OS=Monascus purpureus OX=5098 GN=MPDQ_000957 PE=3 SV=1	1.19376	1.0608	1.09909	1.11788	0.947313	0.868569	0.881662	0.899182	1.24322	0.00923102
A0A507QL96	Uncharacterized protein	MPDQ_004840	Uncharacterized protein OS=Monascus purpureus OX=5098 GN=MPDQ_004840 PE=4 SV=1	1.16767	1.04197	1.14319	1.11761	0.924012	0.880646	0.893089	0.899249	1.24283	0.00576386
A0A507R461	Hydroxymethylbilane synthase	HEM3_2	Hydroxymethylbilane synthase OS=Monascus purpureus OX=5098 GN=HEM3_2 PE=3 SV=1	1.04414	1.23193	1.0749	1.11699	0.932707	0.912565	0.851626	0.898966	1.24253	0.0258695
A0A507QM95	Glycerol kinase	GUT1_1	Glycerol kinase OS=Monascus purpureus OX=5098 GN=GUT1_1 PE=3 SV=1	1.16727	1.11179	1.07247	1.11718	0.842091	0.907792	0.94761	0.899164	1.24246	0.00615567
A0A507QZL8	Uncharacterized protein	MPDQ_005595	Uncharacterized protein OS=Monascus purpureus OX=5098 GN=MPDQ_005595 PE=4 SV=1	1.11055	1.12719	1.11443	1.11739	1.01539	0.857852	0.825108	0.899449	1.24231	0.020888
A0A507R2F3	DLH domain-containing protein	MPDQ_002047	DLH domain-containing protein OS=Monascus purpureus OX=5098 GN=MPDQ_002047 PE=4 SV=1	1.13213	1.09429	1.12479	1.11707	0.960014	0.889542	0.849361	0.899639	1.24169	0.00318871
A0A507QV25	Cytochrome b5 heme-binding domain-containing protein	MPDQ_006994	Cytochrome b5 heme-binding domain-containing protein OS=Monascus purpureus OX=5098 GN=MPDQ_006994 PE=3 SV=1	1.10071	1.16146	1.08843	1.11687	0.948978	0.891285	0.858314	0.899526	1.24162	0.00335348
A0A507QX76	Actin-like protein	RO4	Actin-like protein OS=Monascus purpureus OX=5098 GN=RO4 PE=3 SV=1	1.16251	1.05472	1.13358	1.11694	0.884798	0.91674	0.897349	0.899629	1.24155	0.00291905
A0A507QWV3	Leucyl-tRNA synthetase	LEU6	Leucyl-tRNA synthetase OS=Monascus purpureus OX=5098 GN=LEU6 PE=4 SV=1	1.15537	1.07937	1.1163	1.11701	0.943481	0.875148	0.880655	0.899761	1.24145	0.00218613
A0A507R2C0	DUF218 domain-containing protein	MPDQ_003505	DUF218 domain-containing protein OS=Monascus purpureus OX=5098 GN=MPDQ_003505 PE=4 SV=1	1.21208	1.05103	1.08774	1.11695	0.856954	0.912539	0.929667	0.89972	1.24144	0.0152907
A0A507R2R6	U6 snRNA-associated Sm-like protein LSm6	LSM7	U6 snRNA-associated Sm-like protein LSm6 OS=Monascus purpureus OX=5098 GN=LSM7 PE=3 SV=1	1.11261	1.1331	1.10511	1.11694	0.982008	0.826354	0.890902	0.899755	1.24138	0.00910603
A0A507QPZ7	Uncharacterized protein	MPDQ_000389	Uncharacterized protein OS=Monascus purpureus OX=5098 GN=MPDQ_000389 PE=3 SV=1	1.09027	1.13976	1.11973	1.11659	0.884597	0.909532	0.904377	0.899502	1.24134	0.000181854
A0A507R2Z9	18S rRNA aminocarboxypropyltransferase	TSR3	18S rRNA aminocarboxypropyltransferase OS=Monascus purpureus OX=5098 GN=TSR3 PE=3 SV=1	1.1072	1.10852	1.13438	1.1167	0.944046	0.882088	0.873238	0.899791	1.24107	0.000826045
A0A507R1I6	Uncharacterized protein	MPDQ_003488	Uncharacterized protein OS=Monascus purpureus OX=5098 GN=MPDQ_003488 PE=3 SV=1	1.10285	1.103	1.1437	1.11652	0.880135	0.893179	0.925734	0.899683	1.24101	0.000350151
A0A507QM21	EXPERA domain-containing protein	MPDQ_002924	EXPERA domain-containing protein OS=Monascus purpureus OX=5098 GN=MPDQ_002924 PE=3 SV=1	1.11131	1.14176	1.09563	1.11623	0.843973	0.915749	0.939493	0.899738	1.24062	0.00241719
A0A507R0F6	Aldedh domain-containing protein	MPDQ_004107	Aldedh domain-containing protein OS=Monascus purpureus OX=5098 GN=MPDQ_004107 PE=3 SV=1	1.04282	1.17077	1.13351	1.1157	0.946371	0.890158	0.864451	0.900327	1.23922	0.00876491
A0A507QWH6	Ribosomal_L2_C domain-containing protein	MPDQ_006538	Ribosomal_L2_C domain-containing protein OS=Monascus purpureus OX=5098 GN=MPDQ_006538 PE=4 SV=1	1.16468	1.04463	1.13842	1.11591	0.900068	0.893667	0.908293	0.900676	1.23897	0.00421221
A0A507R2C9	FeS_assembly_P domain-containing protein	MPDQ_004120	FeS_assembly_P domain-containing protein OS=Monascus purpureus OX=5098 GN=MPDQ_004120 PE=3 SV=1	1.14787	1.14357	1.05658	1.11601	1.04223	0.83615	0.824517	0.900965	1.23868	0.0486452
A0A507QYT7	Uncharacterized protein	MPDQ_006445	Uncharacterized protein OS=Monascus purpureus OX=5098 GN=MPDQ_006445 PE=4 SV=1	1.13995	1.11575	1.0911	1.1156	0.903494	0.87368	0.925108	0.900761	1.23851	0.000470353
A0A507QSJ0	T-complex protein 1 subunit gamma	CCT3	T-complex protein 1 subunit gamma OS=Monascus purpureus OX=5098 GN=CCT3 PE=3 SV=1	1.14604	1.07461	1.12622	1.11562	0.904292	0.892726	0.905459	0.900826	1.23844	0.000581842
A0A507R6X2	Ran GTPase-binding protein yrb1	YRB1	Ran GTPase-binding protein yrb1 OS=Monascus purpureus OX=5098 GN=YRB1 PE=4 SV=1	1.09515	1.10248	1.14863	1.11542	0.916749	0.878664	0.907035	0.900816	1.23823	0.000450201
A0A507QNC2	Uncharacterized protein	MPDQ_003356	Uncharacterized protein OS=Monascus purpureus OX=5098 GN=MPDQ_003356 PE=3 SV=1	1.10036	1.17524	1.0701	1.11523	0.877702	0.924345	0.89998	0.900676	1.23822	0.00323433
A0A507QJV8	Protein kinase domain-containing protein	MPDQ_003771	Protein kinase domain-containing protein OS=Monascus purpureus OX=5098 GN=MPDQ_003771 PE=4 SV=1	1.1527	1.08738	1.10616	1.11541	0.892398	0.890741	0.919789	0.900976	1.238	0.000575711
A0A507QV99	Tubulin alpha chain	TUB1	Tubulin alpha chain OS=Monascus purpureus OX=5098 GN=TUB1 PE=3 SV=1	1.09119	1.14443	1.10945	1.11502	0.874334	0.913428	0.914887	0.900883	1.2377	0.000474781
A0A507R0J6	Pre-mRNA-splicing factor SYF2	SYF2	Pre-mRNA-splicing factor SYF2 OS=Monascus purpureus OX=5098 GN=SYF2 PE=3 SV=1	1.11681	1.13836	1.08928	1.11482	0.84125	0.899299	0.96264	0.901063	1.23723	0.00482851
A0A507R064	2-(3-amino-3-carboxypropyl)histidine synthase subunit 1	DPH1	2-(3-amino-3-carboxypropyl)histidine synthase subunit 1 OS=Monascus purpureus OX=5098 GN=DPH1 PE=3 SV=1	1.13312	1.1085	1.10391	1.11518	0.976934	0.889523	0.837782	0.901413	1.23714	0.00680225
A0A507R684	Proteasome endopeptidase complex	PSMB7	Proteasome endopeptidase complex OS=Monascus purpureus OX=5098 GN=PSMB7 PE=4 SV=1	1.14074	1.09044	1.11371	1.11496	0.917551	0.893087	0.89365	0.901429	1.23688	0.00021154
A0A507R3V5	Uncharacterized protein	MPDQ_002785	Uncharacterized protein OS=Monascus purpureus OX=5098 GN=MPDQ_002785 PE=3 SV=1	1.13843	1.09797	1.10813	1.11484	0.876892	0.90585	0.921285	0.901342	1.23687	0.000277202
A0A507R5A5	Uncharacterized protein	MPDQ_004585	Uncharacterized protein OS=Monascus purpureus OX=5098 GN=MPDQ_004585 PE=4 SV=1	1.18552	1.07251	1.08695	1.11499	0.914073	0.87949	0.911301	0.901621	1.23665	0.00457727
A0A507QTY6	DNA repair protein RAD51 homolog	RAD51	DNA repair protein RAD51 homolog OS=Monascus purpureus OX=5098 GN=RAD51 PE=3 SV=1	1.12486	1.10079	1.11795	1.11453	0.879633	0.897583	0.927533	0.901583	1.2362	0.000170934
A0A507QVB4	ATP-binding cassette sub-F member 3	ABCF3	ATP-binding cassette sub-F member 3 OS=Monascus purpureus OX=5098 GN=ABCF3 PE=4 SV=1	1.08966	1.12006	1.13365	1.11446	0.919098	0.904212	0.881562	0.901624	1.23606	0.000232837
A0A507QXK8	DNA repair protein rad2	RAD2	DNA repair protein rad2 OS=Monascus purpureus OX=5098 GN=RAD2 PE=3 SV=1	1.06951	1.10336	1.17011	1.11433	0.914014	0.88137	0.90968	0.901688	1.23583	0.00244498
A0A507R264	Mitochondrial thiamine pyrophosphate carrier 1	MPDQ_007104	Mitochondrial thiamine pyrophosphate carrier 1 OS=Monascus purpureus OX=5098 GN=MPDQ_007104 PE=3 SV=1	1.11681	1.12014	1.10542	1.11413	0.826504	0.948224	0.930147	0.901625	1.23569	0.00510511
A0A507QJU6	E3 ubiquitin ligase complex SCF subunit sconC	MPDQ_002846	E3 ubiquitin ligase complex SCF subunit sconC OS=Monascus purpureus OX=5098 GN=MPDQ_002846 PE=3 SV=1	1.11954	1.09587	1.12634	1.11392	0.94346	0.89083	0.872889	0.902393	1.23441	0.00078987
A0A507QKJ4	Fructose-bisphosphatase	FBP1	Fructose-bisphosphatase OS=Monascus purpureus OX=5098 GN=FBP1 PE=3 SV=1	1.07402	1.19383	1.07238	1.11341	0.987705	0.895116	0.825182	0.902668	1.23347	0.0271707
A0A507R715	Non-specific serine/threonine protein kinase	MPDQ_006108	Non-specific serine/threonine protein kinase OS=Monascus purpureus OX=5098 GN=MPDQ_006108 PE=3 SV=1	1.12843	1.09906	1.11293	1.11347	0.924708	0.882654	0.900926	0.902763	1.23341	0.00014277
A0A507QYX8	Uncharacterized protein	MPDQ_005992	Uncharacterized protein OS=Monascus purpureus OX=5098 GN=MPDQ_005992 PE=4 SV=1	1.22298	1.0285	1.08968	1.11372	0.920945	0.932636	0.855401	0.902994	1.23336	0.0276427
A0A507QQZ4	Sulfhydryl oxidase	MPDQ_007975	Sulfhydryl oxidase OS=Monascus purpureus OX=5098 GN=MPDQ_007975 PE=4 SV=1	1.0547	1.14298	1.14144	1.11304	0.915133	0.892918	0.900129	0.902727	1.23298	0.00215232
A0A507QKC7	Triosephosphate isomerase	TPI1	Triosephosphate isomerase OS=Monascus purpureus OX=5098 GN=TPI1 PE=3 SV=1	1.21378	0.970002	1.15699	1.11359	0.916924	0.883608	0.909093	0.903209	1.23293	0.0473188
A0A507QW41	DAO domain-containing protein	MPDQ_005624	DAO domain-containing protein OS=Monascus purpureus OX=5098 GN=MPDQ_005624 PE=4 SV=1	1.11812	1.14389	1.07781	1.11327	0.993044	0.87888	0.837381	0.903102	1.23272	0.0139878
A0A507QN47	Protein-L-isoaspartate O-methyltransferase	MPDQ_001260	Protein-L-isoaspartate O-methyltransferase OS=Monascus purpureus OX=5098 GN=MPDQ_001260 PE=3 SV=1	1.1248	1.08496	1.12968	1.11315	0.917979	0.88595	0.905195	0.903041	1.23266	0.000243365
A0A507QX60	PKS_ER domain-containing protein	MPDQ_007150	PKS_ER domain-containing protein OS=Monascus purpureus OX=5098 GN=MPDQ_007150 PE=4 SV=1	1.1527	1.04685	1.14018	1.11324	0.926827	0.885578	0.897121	0.903175	1.23259	0.00411855
A0A507QJ87	Uncharacterized protein	MPDQ_003228	Uncharacterized protein OS=Monascus purpureus OX=5098 GN=MPDQ_003228 PE=3 SV=1	1.19416	1.0462	1.09962	1.11332	0.945326	0.819838	0.945063	0.903409	1.23236	0.0251195
A0A507QNP3	Adenyl-nucleotide exchange factor sse1	SSE1	Adenyl-nucleotide exchange factor sse1 OS=Monascus purpureus OX=5098 GN=SSE1 PE=4 SV=1	1.16056	1.05814	1.12037	1.11302	0.922478	0.884001	0.903633	0.903371	1.23208	0.00274016
A0A507QS55	Eukaryotic translation initiation factor 3 subunit I	TIF34	Eukaryotic translation initiation factor 3 subunit I OS=Monascus purpureus OX=5098 GN=TIF34 PE=3 SV=1	1.08819	1.12771	1.12223	1.11271	0.931441	0.88862	0.889724	0.903262	1.23188	0.000365316
A0A507QPP4	RAB3A interacting protein	RAB3IL1	RAB3A interacting protein OS=Monascus purpureus OX=5098 GN=RAB3IL1 PE=4 SV=1	1.10595	1.13425	1.0973	1.1125	0.939687	0.884718	0.886249	0.903552	1.23126	0.000598821
A0A507QM61	GPN-loop GTPase 3	FET5	GPN-loop GTPase 3 OS=Monascus purpureus OX=5098 GN=FET5 PE=3 SV=1	1.15955	1.07373	1.10403	1.11243	0.841846	0.883802	0.985008	0.903552	1.23118	0.0133546
A0A4P2VZG4	NADH-ubiquinone oxidoreductase chain 5	nad5	NADH-ubiquinone oxidoreductase chain 5 OS=Monascus purpureus OX=5098 GN=nad5 PE=3 SV=1	1.07529	1.21154	1.04955	1.11213	0.950525	0.867274	0.893268	0.903689	1.23065	0.0203808
A0A507QNY1	Factor arrest protein 11	FAR11	Factor arrest protein 11 OS=Monascus purpureus OX=5098 GN=FAR11 PE=4 SV=1	1.16284	1.04711	1.12677	1.11224	0.941571	0.858178	0.912901	0.904216	1.23006	0.00777074
A0A507R6L2	Uncharacterized protein	MPDQ_003041	Uncharacterized protein OS=Monascus purpureus OX=5098 GN=MPDQ_003041 PE=4 SV=1	1.11469	1.0994	1.12118	1.11176	0.854888	0.930416	0.926542	0.903949	1.22989	0.00121384
A0A507QRP9	Acetyl-coenzyme A synthetase	ACS1	Acetyl-coenzyme A synthetase OS=Monascus purpureus OX=5098 GN=ACS1 PE=3 SV=1	1.05652	1.227	1.05135	1.11162	0.924094	0.919458	0.868118	0.90389	1.22982	0.0263517
A0A507R0P8	3'-5' exonuclease domain-containing protein	MPDQ_004852	3'-5' exonuclease domain-containing protein OS=Monascus purpureus OX=5098 GN=MPDQ_004852 PE=4 SV=1	1.14247	1.07404	1.11893	1.11181	0.85465	0.91221	0.945363	0.904074	1.22978	0.00334299
A0A507QTV5	Uncharacterized protein	MPDQ_000442	Uncharacterized protein OS=Monascus purpureus OX=5098 GN=MPDQ_000442 PE=3 SV=1	1.06189	1.13482	1.13844	1.11171	0.925392	0.876089	0.910638	0.90404	1.22972	0.00198668
A0A507QY99	Heat shock protein ssb1	SSB1	Heat shock protein ssb1 OS=Monascus purpureus OX=5098 GN=SSB1 PE=3 SV=1	1.10808	1.13267	1.09473	1.11183	0.931983	0.881307	0.899162	0.904151	1.22969	0.000361586
A0A507QJ79	Uncharacterized protein	MPDQ_003239	Uncharacterized protein OS=Monascus purpureus OX=5098 GN=MPDQ_003239 PE=4 SV=1	1.11331	1.0876	1.13393	1.11162	0.872566	0.926574	0.913361	0.904167	1.22944	0.000596556
A0A507QJC5	Protein translocase subunit	TIM44	Protein translocase subunit OS=Monascus purpureus OX=5098 GN=TIM44 PE=3 SV=1	1.1	1.12017	1.11394	1.11137	0.900941	0.916143	0.896121	0.904402	1.22885	1.6756e-05
A0A507QRC4	Uncharacterized protein	MPDQ_001689	Uncharacterized protein OS=Monascus purpureus OX=5098 GN=MPDQ_001689 PE=4 SV=1	1.17164	1.05293	1.10904	1.1112	0.780421	0.943941	0.989022	0.904461	1.22858	0.0454979
A0A507QZ52	Uncharacterized protein	MPDQ_005165	Uncharacterized protein OS=Monascus purpureus OX=5098 GN=MPDQ_005165 PE=4 SV=1	1.13272	1.0865	1.11437	1.1112	0.879857	0.917544	0.91661	0.90467	1.22829	0.000350494
A0A507QNK0	RNA helicase	MPDQ_002953	RNA helicase OS=Monascus purpureus OX=5098 GN=MPDQ_002953 PE=3 SV=1	1.21808	1.01567	1.10079	1.11151	0.89078	0.889185	0.934834	0.904933	1.22828	0.0269893
A0A507R3E4	Aldo_ket_red domain-containing protein	MPDQ_003275	Aldo_ket_red domain-containing protein OS=Monascus purpureus OX=5098 GN=MPDQ_003275 PE=4 SV=1	1.11571	1.11275	1.10457	1.11101	0.912143	0.898047	0.904412	0.904868	1.22782	2.53904e-06
A0A507QY11	Glucose-6-phosphate 1-dehydrogenase	ZWF1	Glucose-6-phosphate 1-dehydrogenase OS=Monascus purpureus OX=5098 GN=ZWF1 PE=3 SV=1	1.13995	1.10892	1.08382	1.1109	0.892977	0.90166	0.92036	0.904999	1.22751	0.000342896
A0A507QSB2	Cysteine protease	ATG4	Cysteine protease OS=Monascus purpureus OX=5098 GN=ATG4 PE=3 SV=1	1.06282	1.12896	1.1402	1.11066	0.889676	0.930613	0.894175	0.904821	1.22749	0.00168043
A0A507QNR6	Folylpolyglutamate synthase	MPDQ_002130	Folylpolyglutamate synthase OS=Monascus purpureus OX=5098 GN=MPDQ_002130 PE=3 SV=1	1.13329	1.04075	1.1591	1.11105	0.940187	0.876877	0.898455	0.905173	1.22744	0.00703406
A0A507QNL7	Uncharacterized protein	MPDQ_000962	Uncharacterized protein OS=Monascus purpureus OX=5098 GN=MPDQ_000962 PE=3 SV=1	1.15272	1.05834	1.12199	1.11102	0.926855	0.904821	0.883831	0.905169	1.22741	0.00249415
A0A507QWL0	Translocase of outer mitochondrial membrane	TOM40	Translocase of outer mitochondrial membrane OS=Monascus purpureus OX=5098 GN=TOM40 PE=3 SV=1	1.06709	1.09998	1.16455	1.11054	0.916165	0.891405	0.907866	0.905145	1.22692	0.0022468
A0A507QMU4	Elongation factor 2	EFT1	Elongation factor 2 OS=Monascus purpureus OX=5098 GN=EFT1 PE=3 SV=1	1.13615	1.09584	1.09968	1.11056	0.911231	0.869309	0.935731	0.905424	1.22656	0.000912395
A0A507QRZ6	Elongation of fatty acids protein	MPDQ_007428	Elongation of fatty acids protein OS=Monascus purpureus OX=5098 GN=MPDQ_007428 PE=3 SV=1	1.23864	1.01268	1.07998	1.11043	0.865149	0.935436	0.917001	0.905862	1.22583	0.0435131
A0A507R2F8	Farnesyl pyrophosphate synthetase	ERG20	Farnesyl pyrophosphate synthetase OS=Monascus purpureus OX=5098 GN=ERG20 PE=3 SV=1	1.16906	1.05251	1.10954	1.11037	0.99284	0.843728	0.8819	0.906156	1.22537	0.0217908
A0A507QVR8	Uncharacterized protein	MPDQ_005789	Uncharacterized protein OS=Monascus purpureus OX=5098 GN=MPDQ_005789 PE=4 SV=1	1.15492	1.10727	1.06775	1.10998	0.874291	0.880909	0.962334	0.905845	1.22536	0.00574453
A0A507QRD5	N-acetyltransferase domain-containing protein	MPDQ_001651	N-acetyltransferase domain-containing protein OS=Monascus purpureus OX=5098 GN=MPDQ_001651 PE=4 SV=1	1.08449	1.13927	1.10524	1.10967	0.879067	0.932554	0.905647	0.905756	1.22513	0.000781951
A0A507QMG4	Uncharacterized protein	MPDQ_001561	Uncharacterized protein OS=Monascus purpureus OX=5098 GN=MPDQ_001561 PE=4 SV=1	1.16599	1.03997	1.12427	1.11008	0.919285	0.890704	0.908306	0.906099	1.22512	0.00581008
A0A507R3T5	Cytochrome b5 heme-binding domain-containing protein	MPDQ_002765	Cytochrome b5 heme-binding domain-containing protein OS=Monascus purpureus OX=5098 GN=MPDQ_002765 PE=4 SV=1	1.06971	1.15245	1.10715	1.10977	0.949117	0.882239	0.88636	0.905905	1.22504	0.00320635
A0A507QSF7	Mcp5_PH domain-containing protein	MPDQ_007369	Mcp5_PH domain-containing protein OS=Monascus purpureus OX=5098 GN=MPDQ_007369 PE=4 SV=1	1.09469	1.13038	1.1047	1.10993	0.993999	0.831777	0.892627	0.906134	1.2249	0.0136685
A0A507QSA1	Uncharacterized protein	MPDQ_001093	Uncharacterized protein OS=Monascus purpureus OX=5098 GN=MPDQ_001093 PE=4 SV=1	1.15994	1.07964	1.08868	1.10942	0.87689	0.863344	0.979134	0.906456	1.22391	0.0103353
A0A507R4M2	Uncharacterized protein	MPDQ_001770	Uncharacterized protein OS=Monascus purpureus OX=5098 GN=MPDQ_001770 PE=3 SV=1	1.16184	1.03344	1.13242	1.10923	0.820463	0.928021	0.970806	0.90643	1.22374	0.0266848
A0A507R291	Uncharacterized protein	MPDQ_004080	Uncharacterized protein OS=Monascus purpureus OX=5098 GN=MPDQ_004080 PE=4 SV=1	1.16419	1.05934	1.10369	1.10907	0.882141	0.902117	0.936175	0.906811	1.22305	0.00410974
A0A0A0YNA9	Cytochrome c oxidase subunit 5	COX5	Cytochrome c oxidase subunit 5 OS=Monascus purpureus OX=5098 GN=COX5 PE=2 SV=1	1.09486	1.13622	1.09532	1.1088	0.933004	0.896227	0.891303	0.906845	1.2227	0.000443652
A0A507R0V2	GDP-mannose pyrophosphorylase	PSA2	GDP-mannose pyrophosphorylase OS=Monascus purpureus OX=5098 GN=PSA2 PE=3 SV=1	1.11618	1.07209	1.13807	1.10878	0.901327	0.885989	0.933533	0.90695	1.22254	0.00108271
A0A507QML2	Ribosome bioproteinsis protein tsr1	TSR1	Ribosome bioproteinsis protein tsr1 OS=Monascus purpureus OX=5098 GN=TSR1 PE=4 SV=1	1.17827	1.06746	1.08152	1.10909	0.967942	0.856061	0.897692	0.907232	1.22249	0.0133886
A0A507QGA7	Tryptophanyl-tRNA synthetase	MSW1	Tryptophanyl-tRNA synthetase OS=Monascus purpureus OX=5098 GN=MSW1 PE=3 SV=1	1.15671	1.07309	1.09625	1.10869	0.916429	0.88313	0.922238	0.907266	1.22201	0.00191137
A0A507QY75	Uncharacterized protein	MPDQ_006336	Uncharacterized protein OS=Monascus purpureus OX=5098 GN=MPDQ_006336 PE=3 SV=1	1.18235	1.05585	1.08769	1.10863	0.878924	0.90384	0.93908	0.907281	1.22193	0.00854614
A0A4P2VP43	NADH dehydrogenase subunit 2	nad2	NADH dehydrogenase subunit 2 OS=Monascus purpureus OX=5098 GN=nad2 PE=3 SV=1	1.11351	1.14368	1.06898	1.10873	1.03521	0.812347	0.874847	0.907468	1.22178	0.0449113
A0A507QJ04	Uncharacterized protein	MPDQ_003358	Uncharacterized protein OS=Monascus purpureus OX=5098 GN=MPDQ_003358 PE=4 SV=1	1.09287	1.11978	1.11257	1.1084	0.934967	0.875599	0.911201	0.907256	1.22171	0.000453603
A0A507R2Z5	Aamy domain-containing protein	MPDQ_001186	Aamy domain-containing protein OS=Monascus purpureus OX=5098 GN=MPDQ_001186 PE=4 SV=1	1.12356	1.09048	1.10954	1.10786	0.883408	0.911901	0.927759	0.90769	1.22053	0.000242471
A0A507R375	Eukaryotic translation initiation factor 4C	TIF11	Eukaryotic translation initiation factor 4C OS=Monascus purpureus OX=5098 GN=TIF11 PE=3 SV=1	1.06823	1.14691	1.10735	1.1075	0.915258	0.920185	0.887997	0.907813	1.21996	0.00129633
A0A507R3C1	Epimerase domain-containing protein	MPDQ_005512	Epimerase domain-containing protein OS=Monascus purpureus OX=5098 GN=MPDQ_005512 PE=4 SV=1	0.996243	1.23856	1.08669	1.10716	0.924733	0.903993	0.894397	0.907708	1.21974	0.0488615
A0A507QVV7	Methyltransf_11 domain-containing protein	MPDQ_005951	Methyltransf_11 domain-containing protein OS=Monascus purpureus OX=5098 GN=MPDQ_005951 PE=4 SV=1	1.13025	1.04501	1.14783	1.1077	0.948963	0.892869	0.882858	0.90823	1.21962	0.00620169
A0A507QPS3	Cytochrome c oxidase subunit	COX13	Cytochrome c oxidase subunit OS=Monascus purpureus OX=5098 GN=COX13 PE=3 SV=1	1.07672	1.15019	1.09442	1.10711	0.954535	0.903161	0.867413	0.90837	1.21879	0.00409303
A0A507QU28	Hsp90 chaperone protein kinase-targeting subunit	CDC37	Hsp90 chaperone protein kinase-targeting subunit OS=Monascus purpureus OX=5098 GN=CDC37 PE=3 SV=1	1.13254	1.07188	1.11754	1.10732	0.96577	0.871097	0.889013	0.908627	1.21867	0.00441001
A0A507QQV6	Ribosomal 40S subunit protein S13	RPS13	Ribosomal 40S subunit protein S13 OS=Monascus purpureus OX=5098 GN=RPS13 PE=3 SV=1	1.13481	1.07408	1.11255	1.10715	0.909878	0.909858	0.905849	0.908528	1.21861	0.000366367
A0A507QKW5	Electron transfer flavoprotein alpha-subunit	ETF1_2	Electron transfer flavoprotein alpha-subunit OS=Monascus purpureus OX=5098 GN=ETF1_2 PE=3 SV=1	1.07611	1.11496	1.12987	1.10698	0.913403	0.870966	0.940877	0.908415	1.21858	0.00155394
A0A507QWG9	Uncharacterized protein	MPDQ_005396	Uncharacterized protein OS=Monascus purpureus OX=5098 GN=MPDQ_005396 PE=4 SV=1	1.15599	1.06718	1.09808	1.10708	0.893235	0.912046	0.920568	0.908617	1.21843	0.00189
A0A507R2K0	APH domain-containing protein	MPDQ_003263	APH domain-containing protein OS=Monascus purpureus OX=5098 GN=MPDQ_003263 PE=4 SV=1	1.1942	1.04542	1.08243	1.10735	0.985419	0.844859	0.896735	0.909005	1.2182	0.0308499
A0A507QZH8	D-xylose reductase	MPDQ_003491	D-xylose reductase OS=Monascus purpureus OX=5098 GN=MPDQ_003491 PE=4 SV=1	1.17383	1.04426	1.10374	1.10728	1.01158	0.802751	0.913064	0.90913	1.21795	0.049256
A0A507QK68	Uncharacterized protein	MPDQ_002626	Uncharacterized protein OS=Monascus purpureus OX=5098 GN=MPDQ_002626 PE=4 SV=1	1.12539	1.0642	1.13013	1.10658	0.841631	0.925507	0.959078	0.908739	1.2177	0.00839781
A0A507QM36	Uncharacterized protein	MPDQ_001647	Uncharacterized protein OS=Monascus purpureus OX=5098 GN=MPDQ_001647 PE=4 SV=1	1.10892	1.14116	1.06884	1.10631	0.924025	0.87026	0.933197	0.909161	1.21684	0.00234765
A0A507QN59	PUA domain-containing protein (Fragment)	MPDQ_001138	PUA domain-containing protein (Fragment) OS=Monascus purpureus OX=5098 GN=MPDQ_001138 PE=3 SV=1	1.09888	1.12802	1.09106	1.10599	0.905608	0.91924	0.903101	0.909316	1.21628	8.98259e-05
A0A507R4J9	Uncharacterized protein	MPDQ_000148	Uncharacterized protein OS=Monascus purpureus OX=5098 GN=MPDQ_000148 PE=4 SV=1	1.10812	1.07745	1.13223	1.10594	0.973413	0.923738	0.832127	0.90976	1.21564	0.0114485
A0A507R3K5	Ribosomal protein L15 (Fragment)	RPL15	Ribosomal protein L15 (Fragment) OS=Monascus purpureus OX=5098 GN=RPL15 PE=3 SV=1	1.16971	1.05033	1.0984	1.10615	1.0053	0.86359	0.861265	0.910053	1.21548	0.0291512
A0A507QU34	DNA-directed RNA polymerase subunit	MPDQ_000327	DNA-directed RNA polymerase subunit OS=Monascus purpureus OX=5098 GN=MPDQ_000327 PE=3 SV=1	1.1512	1.08179	1.08444	1.10581	0.969923	0.862365	0.897971	0.910086	1.21506	0.00735215
A0A507R1L7	Chromo domain-containing protein	MPDQ_004755	Chromo domain-containing protein OS=Monascus purpureus OX=5098 GN=MPDQ_004755 PE=4 SV=1	1.17501	1.05605	1.08533	1.10547	0.962195	0.870569	0.898759	0.910508	1.21412	0.0122201
A0A507QNN7	Lon protease homolog, mitochondrial	PIM1	Lon protease homolog, mitochondrial OS=Monascus purpureus OX=5098 GN=PIM1 PE=3 SV=1	1.17747	1.0213	1.11732	1.10536	0.916437	0.903295	0.911648	0.91046	1.21407	0.0129432
A0A507QX80	Uncharacterized protein	MPDQ_007015	Uncharacterized protein OS=Monascus purpureus OX=5098 GN=MPDQ_007015 PE=3 SV=1	1.19395	1.01742	1.10474	1.10537	0.95016	0.850381	0.931604	0.910715	1.21374	0.0306855
A0A507R5I3	Uncharacterized protein	MPDQ_007080	Uncharacterized protein OS=Monascus purpureus OX=5098 GN=MPDQ_007080 PE=4 SV=1	1.11374	1.07761	1.12319	1.10485	0.872842	0.915744	0.94255	0.910379	1.21361	0.00138466
A0A507QVH3	Uncharacterized protein	MPDQ_007669	Uncharacterized protein OS=Monascus purpureus OX=5098 GN=MPDQ_007669 PE=3 SV=1	1.21428	1.05775	1.04362	1.10522	0.920044	0.875524	0.936593	0.91072	1.21356	0.0279376
A0A507QZ02	tRNA-specific adenosine deaminase subunit tad3	TAD3	tRNA-specific adenosine deaminase subunit tad3 OS=Monascus purpureus OX=5098 GN=TAD3 PE=4 SV=1	1.12692	1.08495	1.1033	1.10506	0.954459	0.84969	0.927705	0.910618	1.21352	0.00447667
A0A507R8C2	60S ribosomal protein L24	RPL24	60S ribosomal protein L24 OS=Monascus purpureus OX=5098 GN=RPL24 PE=3 SV=1	1.14363	1.05671	1.11453	1.10496	0.921308	0.879638	0.93106	0.910669	1.21335	0.00293648
A0A507R0S2	Branched-chain-amino-acid aminotransferase	MPDQ_001174	Branched-chain-amino-acid aminotransferase OS=Monascus purpureus OX=5098 GN=MPDQ_001174 PE=3 SV=1	1.14664	1.06096	1.10726	1.10495	0.927514	0.901133	0.903395	0.910681	1.21333	0.00175457
A0A507QUY9	DNA-directed RNA polymerase subunit beta	RET1	DNA-directed RNA polymerase subunit beta OS=Monascus purpureus OX=5098 GN=RET1 PE=3 SV=1	1.13622	1.04627	1.13171	1.10473	0.907723	0.876088	0.948619	0.91081	1.21291	0.00575014
A0A507QGY6	Chaperone ATPase hsp78	HSP78	Chaperone ATPase hsp78 OS=Monascus purpureus OX=5098 GN=HSP78 PE=3 SV=1	1.13529	1.05368	1.12498	1.10465	0.896872	0.916562	0.918931	0.910788	1.21285	0.00188267
A0A507R3T9	Ubiquitin-like protein ATG12	ATG12	Ubiquitin-like protein ATG12 OS=Monascus purpureus OX=5098 GN=ATG12 PE=3 SV=1	1.1534	1.12747	1.03239	1.10442	0.856878	0.977616	0.897677	0.910723	1.21268	0.0192525
A0A507QSW5	Cytochrome c oxidase assembly protein cox19	COX19	Cytochrome c oxidase assembly protein cox19 OS=Monascus purpureus OX=5098 GN=COX19 PE=4 SV=1	1.03789	1.21835	1.05637	1.1042	0.973034	0.871425	0.888072	0.910844	1.21229	0.0416723
A0A507QL40	NAD(P)-bd_dom domain-containing protein	MPDQ_002165	NAD(P)-bd_dom domain-containing protein OS=Monascus purpureus OX=5098 GN=MPDQ_002165 PE=4 SV=1	1.15019	1.08016	1.08282	1.10439	0.920325	0.930464	0.882575	0.911121	1.21212	0.00205897
A0A507QH31	Uncharacterized protein	MPDQ_004714	Uncharacterized protein OS=Monascus purpureus OX=5098 GN=MPDQ_004714 PE=4 SV=1	1.12026	1.10719	1.08609	1.10451	1.01181	0.860111	0.861891	0.911271	1.21206	0.0195944
A0A507QWF3	Uncharacterized protein	MPDQ_007133	Uncharacterized protein OS=Monascus purpureus OX=5098 GN=MPDQ_007133 PE=4 SV=1	1.13263	1.03651	1.14317	1.1041	0.821406	0.946685	0.964834	0.910975	1.212	0.0267233
A0A507QXJ9	Aminotran_1_2 domain-containing protein	MPDQ_006903	Aminotran_1_2 domain-containing protein OS=Monascus purpureus OX=5098 GN=MPDQ_006903 PE=4 SV=1	1.09092	1.163	1.05818	1.10403	0.916863	0.883266	0.933121	0.911083	1.21178	0.00489279
A0A507QT56	Respiratory supercomplex factor 1, mitochondrial	RCF1	Respiratory supercomplex factor 1, mitochondrial OS=Monascus purpureus OX=5098 GN=RCF1 PE=3 SV=1	1.06249	1.13439	1.11493	1.10394	0.930723	0.911117	0.891565	0.911135	1.2116	0.00135876
A0A507R1F8	DFP domain-containing protein	MPDQ_005243	DFP domain-containing protein OS=Monascus purpureus OX=5098 GN=MPDQ_005243 PE=3 SV=1	1.11964	1.04654	1.14506	1.10375	0.881935	0.927479	0.925055	0.91149	1.21093	0.00433675
A0A507R170	6-phosphogluconolactonase	SOL1	6-phosphogluconolactonase OS=Monascus purpureus OX=5098 GN=SOL1 PE=3 SV=1	1.12082	1.08666	1.10393	1.1038	0.927741	0.889407	0.917624	0.911591	1.21085	0.000220868
A0A507QXC0	Uncharacterized protein	MPDQ_006214	Uncharacterized protein OS=Monascus purpureus OX=5098 GN=MPDQ_006214 PE=4 SV=1	1.08888	1.11878	1.10263	1.10343	0.952778	0.900039	0.88268	0.911833	1.21012	0.0010937
A0A507QW47	NmrA domain-containing protein	MPDQ_007547	NmrA domain-containing protein OS=Monascus purpureus OX=5098 GN=MPDQ_007547 PE=3 SV=1	1.13543	1.03386	1.14181	1.1037	0.984511	0.882455	0.869264	0.912077	1.21009	0.0191801
A0A507QLF1	Elongation factor	EEF1B2	Elongation factor OS=Monascus purpureus OX=5098 GN=EEF1B2 PE=3 SV=1	1.14211	1.05984	1.10841	1.10345	0.893913	0.907087	0.934687	0.911896	1.21006	0.00200687
A0A507QLA0	ANK_REP_REGION domain-containing protein	MPDQ_003444	ANK_REP_REGION domain-containing protein OS=Monascus purpureus OX=5098 GN=MPDQ_003444 PE=4 SV=1	1.05668	1.17874	1.07312	1.10284	0.940506	0.905542	0.890168	0.912072	1.20916	0.00967309
A0A507R371	Uncharacterized protein	MPDQ_004602	Uncharacterized protein OS=Monascus purpureus OX=5098 GN=MPDQ_004602 PE=4 SV=1	1.06514	1.17287	1.0701	1.1027	0.892962	0.922969	0.920197	0.912043	1.20904	0.00634619
R9WHP5	Transcription factor		Transcription factor OS=Monascus purpureus OX=5098 PE=4 SV=1	1.06132	1.11656	1.13049	1.10279	0.963777	0.973742	0.799329	0.912283	1.20883	0.0343203
A0A507QNK2	Uncharacterized protein	MPDQ_003199	Uncharacterized protein OS=Monascus purpureus OX=5098 GN=MPDQ_003199 PE=4 SV=1	1.06559	1.14335	1.09871	1.10255	0.879666	0.927297	0.929568	0.912177	1.2087	0.00237681
A0A507R2P3	40S ribosomal protein S16	RPS16	40S ribosomal protein S16 OS=Monascus purpureus OX=5098 GN=RPS16 PE=3 SV=1	1.09474	1.1042	1.10919	1.10271	0.938808	0.879896	0.918805	0.912503	1.20845	0.000435167
A0A507QR38	RNA-splicing factor	CWC25	RNA-splicing factor OS=Monascus purpureus OX=5098 GN=CWC25 PE=3 SV=1	1.10637	1.10718	1.09446	1.10267	0.931212	0.901691	0.904699	0.912534	1.20836	4.95251e-05
A0A507QMY0	Methylcrotonoyl-CoA carboxylase subunit alpha, mitochondrial	MCCC1	Methylcrotonoyl-CoA carboxylase subunit alpha, mitochondrial OS=Monascus purpureus OX=5098 GN=MCCC1 PE=4 SV=1	1.08613	1.14766	1.07351	1.10243	0.924272	0.922913	0.890451	0.912545	1.20808	0.0017202
A0A507QYW4	Uncharacterized protein (Fragment)	MPDQ_003972	Uncharacterized protein (Fragment) OS=Monascus purpureus OX=5098 GN=MPDQ_003972 PE=4 SV=1	1.11252	1.10206	1.09246	1.10235	0.915905	0.912886	0.909577	0.912789	1.20767	6.2819e-06
A0A507R4D7	Uncharacterized protein	MPDQ_007086	Uncharacterized protein OS=Monascus purpureus OX=5098 GN=MPDQ_007086 PE=4 SV=1	1.12043	1.05582	1.1306	1.10228	0.854922	0.897231	0.986051	0.912735	1.20767	0.013748
A0A507QKT5	Uncharacterized protein	MPDQ_005267	Uncharacterized protein OS=Monascus purpureus OX=5098 GN=MPDQ_005267 PE=4 SV=1	1.16101	1.03874	1.10675	1.10217	0.863977	0.897582	0.977656	0.913072	1.2071	0.0179994
A0A507QRY3	Uncharacterized protein	MPDQ_000469	Uncharacterized protein OS=Monascus purpureus OX=5098 GN=MPDQ_000469 PE=4 SV=1	1.05813	1.04774	1.19961	1.10183	0.848584	0.98247	0.907345	0.912799	1.20709	0.0389072
A0A507QUT1	60S ribosomal protein L13	RPL13	60S ribosomal protein L13 OS=Monascus purpureus OX=5098 GN=RPL13 PE=3 SV=1	1.15819	1.04055	1.10733	1.10203	0.926193	0.867895	0.946306	0.913465	1.20643	0.0103727
A0A507QZN3	Imidazole glycerol phosphate synthase hisHF	HIS7	Imidazole glycerol phosphate synthase hisHF OS=Monascus purpureus OX=5098 GN=HIS7 PE=3 SV=1	1.12877	1.07296	1.10361	1.10178	0.898327	0.90779	0.933965	0.91336	1.20629	0.000621604
A0A507R6P8	Phosphotransferase	MPDQ_005510	Phosphotransferase OS=Monascus purpureus OX=5098 GN=MPDQ_005510 PE=3 SV=1	1.13704	1.03623	1.13227	1.10185	0.914781	0.916163	0.909434	0.913459	1.20623	0.00460577
A0A507R2P2	LigB domain-containing protein	MPDQ_001450	LigB domain-containing protein OS=Monascus purpureus OX=5098 GN=MPDQ_001450 PE=3 SV=1	1.1266	1.10021	1.07811	1.10164	0.89908	0.869369	0.971964	0.913471	1.20599	0.00496283
A0A507QSP4	Peroxin-14	PEX14	Peroxin-14 OS=Monascus purpureus OX=5098 GN=PEX14 PE=3 SV=1	1.13603	1.06514	1.104	1.10172	0.923456	0.903256	0.913975	0.913563	1.20596	0.000908367
A0A507R4L5	Cytochrome c oxidase subunit 6	COX6	Cytochrome c oxidase subunit 6 OS=Monascus purpureus OX=5098 GN=COX6 PE=3 SV=1	1.03823	1.20128	1.06439	1.1013	0.930342	0.928544	0.881021	0.913302	1.20584	0.0239645
A0A507QQU7	Uncharacterized protein	MPDQ_008056	Uncharacterized protein OS=Monascus purpureus OX=5098 GN=MPDQ_008056 PE=4 SV=1	1.08978	1.1239	1.09062	1.10144	0.921798	0.983898	0.83464	0.913446	1.2058	0.0136582
A0A507R160	Uncharacterized protein	MPDQ_004971	Uncharacterized protein OS=Monascus purpureus OX=5098 GN=MPDQ_004971 PE=4 SV=1	1.06244	1.13077	1.11128	1.1015	0.968608	0.878081	0.893967	0.913552	1.20573	0.00552898
A0A507R3A8	DNA-directed RNA polymerase subunit	MPDQ_003502	DNA-directed RNA polymerase subunit OS=Monascus purpureus OX=5098 GN=MPDQ_003502 PE=3 SV=1	1.16562	0.987465	1.1513	1.10146	0.848217	0.96451	0.928386	0.913704	1.20549	0.0480415
A0A507QWX8	Pre-mRNA-splicing factor cwc26	CWC26	Pre-mRNA-splicing factor cwc26 OS=Monascus purpureus OX=5098 GN=CWC26 PE=3 SV=1	1.02885	1.20287	1.07191	1.10121	0.970845	0.8762	0.893622	0.913556	1.20541	0.0350282
A0A507QV44	Uncharacterized protein	MPDQ_006262	Uncharacterized protein OS=Monascus purpureus OX=5098 GN=MPDQ_006262 PE=4 SV=1	1.13112	1.04275	1.1301	1.10132	0.895822	0.937339	0.908256	0.913805	1.2052	0.0041211
A0A507QPT5	Protein kinase domain-containing protein	MPDQ_002404	Protein kinase domain-containing protein OS=Monascus purpureus OX=5098 GN=MPDQ_002404 PE=4 SV=1	1.10209	1.08707	1.1142	1.10112	0.901526	0.920473	0.919485	0.913828	1.20495	4.73315e-05
A0A507QWT4	Phenylalanyl-tRNA synthetase	MPDQ_006961	Phenylalanyl-tRNA synthetase OS=Monascus purpureus OX=5098 GN=MPDQ_006961 PE=3 SV=1	1.10672	1.0888	1.10817	1.10123	0.945081	0.908544	0.888164	0.91393	1.20494	0.000458902
A0A507QL22	Peptidylprolyl isomerase	FPR1B	Peptidylprolyl isomerase OS=Monascus purpureus OX=5098 GN=FPR1B PE=4 SV=1	1.15115	1.06517	1.08664	1.10099	0.864315	0.94841	0.929323	0.914016	1.20456	0.00672106
A0A507R4Y9	Protein CASP	MPDQ_005507	Protein CASP OS=Monascus purpureus OX=5098 GN=MPDQ_005507 PE=3 SV=1	1.09245	1.10425	1.10611	1.10094	0.916684	0.909468	0.915837	0.913996	1.20453	2.69652e-06
A0A507R6J1	Dolichyl-diphosphooligosaccharide--protein glycosyltransferase subunit OST2	OST2	Dolichyl-diphosphooligosaccharide--protein glycosyltransferase subunit OST2 OS=Monascus purpureus OX=5098 GN=OST2 PE=3 SV=1	1.04067	1.14656	1.11559	1.10094	1.0097	0.901169	0.831393	0.914086	1.20442	0.0369092
A0A507R0D8	UDP-N-acetylglucosamine transferase subunit ALG13	ALG13	UDP-N-acetylglucosamine transferase subunit ALG13 OS=Monascus purpureus OX=5098 GN=ALG13 PE=3 SV=1	1.11083	1.1561	1.03546	1.1008	0.90716	0.924678	0.910318	0.914052	1.20431	0.00631308
A0A507QSG6	Uncharacterized protein	MPDQ_007273	Uncharacterized protein OS=Monascus purpureus OX=5098 GN=MPDQ_007273 PE=4 SV=1	1.0731	1.11462	1.11497	1.1009	0.975017	0.895784	0.871745	0.914182	1.20424	0.00544629
A0A507QW49	NADH dehydrogenase [ubiquinone] 1 alpha subcomplex assembly factor 5	NDUFAF5	NADH dehydrogenase [ubiquinone] 1 alpha subcomplex assembly factor 5 OS=Monascus purpureus OX=5098 GN=NDUFAF5 PE=4 SV=1	1.10634	1.10108	1.09519	1.10087	0.955164	0.908889	0.87878	0.914277	1.20409	0.00114391
A0A507QM08	ER membrane protein complex subunit 4	MPDQ_001711	ER membrane protein complex subunit 4 OS=Monascus purpureus OX=5098 GN=MPDQ_001711 PE=3 SV=1	1.18037	1.04198	1.08096	1.1011	0.9476	0.843846	0.952075	0.914507	1.20404	0.0263638
A0A507QNB5	Heat shock protein 90	HSP90	Heat shock protein 90 OS=Monascus purpureus OX=5098 GN=HSP90 PE=3 SV=1	1.1445	1.08168	1.07645	1.10088	0.924689	0.877452	0.94097	0.91437	1.20397	0.00300489
A0A507QZA7	Uncharacterized protein	MPDQ_003064	Uncharacterized protein OS=Monascus purpureus OX=5098 GN=MPDQ_003064 PE=4 SV=1	1.04881	1.16408	1.08801	1.1003	0.910102	0.911099	0.921589	0.914263	1.20348	0.00544892
A0A507QS10	Uncharacterized protein	MPDQ_001063	Uncharacterized protein OS=Monascus purpureus OX=5098 GN=MPDQ_001063 PE=4 SV=1	1.19318	1.02177	1.08738	1.10078	0.938351	0.886578	0.919522	0.914817	1.20327	0.0234965
A0A507QTR2	CTP_transf_like domain-containing protein	MPDQ_006876	CTP_transf_like domain-containing protein OS=Monascus purpureus OX=5098 GN=MPDQ_006876 PE=3 SV=1	1.09387	1.1095	1.09761	1.10033	0.952433	0.90197	0.889703	0.914702	1.20293	0.000716297
A0A507R187	PlsC domain-containing protein	MPDQ_004469	PlsC domain-containing protein OS=Monascus purpureus OX=5098 GN=MPDQ_004469 PE=3 SV=1	1.15224	1.02917	1.11916	1.10019	0.909091	0.929886	0.906049	0.915009	1.20238	0.00784597
A0A507QKV6	Uncharacterized protein	MPDQ_002214	Uncharacterized protein OS=Monascus purpureus OX=5098 GN=MPDQ_002214 PE=3 SV=1	1.12738	1.04389	1.12898	1.10008	0.897124	0.920523	0.927171	0.914939	1.20236	0.00330769
A0A507R6N7	Uncharacterized protein	MPDQ_000075	Uncharacterized protein OS=Monascus purpureus OX=5098 GN=MPDQ_000075 PE=4 SV=1	1.02599	1.18374	1.08713	1.09895	0.911668	0.924888	0.909512	0.915356	1.20057	0.0164511
A0A507QND8	Electron transfer flavoprotein-ubiquinone oxidoreductase	MPDQ_003157	Electron transfer flavoprotein-ubiquinone oxidoreductase OS=Monascus purpureus OX=5098 GN=MPDQ_003157 PE=4 SV=1	1.15349	1.05926	1.08507	1.09927	0.942701	0.862228	0.943066	0.915999	1.20008	0.00922863
A0A507QHC4	GTP--RNA guanylyltransferase (Fragment)	CEG1_1	GTP--RNA guanylyltransferase (Fragment) OS=Monascus purpureus OX=5098 GN=CEG1_1 PE=4 SV=1	0.881838	0.956319	0.886576	0.908244	1.11442	1.10858	1.04692	1.08997	0.833272	0.00493073
A0A507QNB8	alpha-1,2-Mannosidase	MPDQ_003369	alpha-1,2-Mannosidase OS=Monascus purpureus OX=5098 GN=MPDQ_003369 PE=3 SV=1	0.856627	0.997983	0.870145	0.908252	1.16039	1.0422	1.06751	1.09003	0.833233	0.0343366
A0A507QM38	Fe2OG dioxygenase domain-containing protein	MPDQ_001649	Fe2OG dioxygenase domain-containing protein OS=Monascus purpureus OX=5098 GN=MPDQ_001649 PE=3 SV=1	0.849154	0.947435	0.927398	0.907995	1.08508	1.13035	1.0544	1.08994	0.833068	0.00811495
A0A507QUZ4	K(+)/H(+) antiporter	KHA1	K(+)/H(+) antiporter OS=Monascus purpureus OX=5098 GN=KHA1 PE=4 SV=1	0.91477	0.925212	0.88413	0.908037	1.03795	1.0859	1.14634	1.09007	0.83301	0.00568338
A0A507QRF0	Vacuolar protein sorting-associated protein 41	VPS41	Vacuolar protein sorting-associated protein 41 OS=Monascus purpureus OX=5098 GN=VPS41 PE=4 SV=1	0.903486	0.924897	0.89622	0.908201	1.2124	1.02782	1.03167	1.09063	0.832732	0.0412964
A0A507R6V8	M20_dimer domain-containing protein	MPDQ_000092	M20_dimer domain-containing protein OS=Monascus purpureus OX=5098 GN=MPDQ_000092 PE=3 SV=1	0.886546	0.936982	0.900336	0.907955	1.11055	1.03866	1.12181	1.09034	0.832726	0.0037359
A0A507R050	Uncharacterized protein	MPDQ_005612	Uncharacterized protein OS=Monascus purpureus OX=5098 GN=MPDQ_005612 PE=4 SV=1	0.826439	0.994194	0.90232	0.907651	1.0698	1.10876	1.09155	1.09004	0.832679	0.0215255
A0A507R542	ATP synthase subunit G atp20	ATP20	ATP synthase subunit G atp20 OS=Monascus purpureus OX=5098 GN=ATP20 PE=3 SV=1	0.811454	1.01974	0.89147	0.907553	1.09411	1.10876	1.06748	1.09012	0.832529	0.0419039
A0A507QIY0	Uncharacterized protein	MPDQ_003417	Uncharacterized protein OS=Monascus purpureus OX=5098 GN=MPDQ_003417 PE=4 SV=1	0.951469	0.882372	0.888579	0.907473	0.997173	1.14527	1.12934	1.09059	0.832093	0.0242163
A0A507QJF6	tRNA methyltransferase, has a role in tRNA modification	TRM9	tRNA methyltransferase, has a role in tRNA modification OS=Monascus purpureus OX=5098 GN=TRM9 PE=4 SV=1	0.862948	0.949583	0.909676	0.907402	1.09971	1.09719	1.07498	1.09063	0.832001	0.00221255
A0A507QN93	ATP-dependent (S)-NAD(P)H-hydrate dehydratase	MPDQ_001089	ATP-dependent (S)-NAD(P)H-hydrate dehydratase OS=Monascus purpureus OX=5098 GN=MPDQ_001089 PE=3 SV=1	0.914171	0.908158	0.900044	0.907458	1.06753	1.1007	1.10396	1.09073	0.831973	0.000119468
A0A507R2D1	Hydrolase_4 domain-containing protein	MPDQ_002547	Hydrolase_4 domain-containing protein OS=Monascus purpureus OX=5098 GN=MPDQ_002547 PE=4 SV=1	0.931059	0.87555	0.916371	0.90766	1.14213	1.07429	1.05657	1.091	0.831953	0.00405088
A0A507R8R6	Uncharacterized protein	MPDQ_000033	Uncharacterized protein OS=Monascus purpureus OX=5098 GN=MPDQ_000033 PE=4 SV=1	0.890972	0.924244	0.907148	0.907455	1.10528	1.07564	1.09143	1.09078	0.831929	0.000141013
A0A507QRE4	Uncharacterized protein	MPDQ_000750	Uncharacterized protein OS=Monascus purpureus OX=5098 GN=MPDQ_000750 PE=4 SV=1	0.88402	0.926542	0.910918	0.90716	1.05625	1.1348	1.08125	1.09077	0.831672	0.0022097
A0A507QT54	Uncharacterized protein	MPDQ_007797	Uncharacterized protein OS=Monascus purpureus OX=5098 GN=MPDQ_007797 PE=4 SV=1	0.840621	0.950965	0.929379	0.906988	1.17159	1.08982	1.01221	1.09121	0.83118	0.0320416
A0A507QY16	Protein memo1	MEMO1	Protein memo1 OS=Monascus purpureus OX=5098 GN=MEMO1 PE=3 SV=1	0.845327	0.970059	0.903807	0.906398	1.11088	1.13692	1.02653	1.09144	0.830458	0.0195906
A0A507QUM5	Uncharacterized protein	MPDQ_008108	Uncharacterized protein OS=Monascus purpureus OX=5098 GN=MPDQ_008108 PE=4 SV=1	0.909129	0.884609	0.925007	0.906248	1.06035	1.11734	1.09775	1.09181	0.830041	0.000815309
A0A507QKV2	DUF2236 domain-containing protein	MPDQ_002321	DUF2236 domain-containing protein OS=Monascus purpureus OX=5098 GN=MPDQ_002321 PE=4 SV=1	0.821169	0.953702	0.943444	0.906105	1.15726	1.07734	1.04105	1.09188	0.829856	0.0273485
A0A507R4J4	RNA helicase	RRP3	RNA helicase OS=Monascus purpureus OX=5098 GN=RRP3 PE=3 SV=1	0.894787	0.919095	0.904916	0.906266	1.17143	1.08135	1.02368	1.09215	0.829796	0.0129817
A0A507QHG4	Uncharacterized protein (Fragment)	MPDQ_004310	Uncharacterized protein (Fragment) OS=Monascus purpureus OX=5098 GN=MPDQ_004310 PE=4 SV=1	0.882499	0.940893	0.894066	0.905819	1.07259	1.0974	1.1062	1.09206	0.829459	0.000812833
A0A507QU63	Histidinol-phosphatase	HIS2	Histidinol-phosphatase OS=Monascus purpureus OX=5098 GN=HIS2 PE=3 SV=1	0.829384	1.00257	0.883692	0.905217	1.03667	1.13683	1.10279	1.0921	0.828878	0.0339249
A0A507QSB1	Ubiquitin carboxyl-terminal hydrolase	MPDQ_001248	Ubiquitin carboxyl-terminal hydrolase OS=Monascus purpureus OX=5098 GN=MPDQ_001248 PE=3 SV=1	0.933724	0.90753	0.874998	0.905417	1.04351	1.10412	1.1301	1.09258	0.8287	0.00369185
A0A507QGH0	Long-chain fatty acid-CoA ligase	FAA4	Long-chain fatty acid-CoA ligase OS=Monascus purpureus OX=5098 GN=FAA4 PE=4 SV=1	0.861496	0.956836	0.897304	0.905212	1.06851	1.07609	1.13291	1.0925	0.828568	0.00555002
A0A507QXB6	Nuclear actin-protein involved in chromatin remodeling	ARP5	Nuclear actin-protein involved in chromatin remodeling OS=Monascus purpureus OX=5098 GN=ARP5 PE=3 SV=1	0.877747	0.937279	0.900561	0.905196	1.07954	1.20111	0.996997	1.09255	0.828519	0.0386518
A0A507QNS1	Amidase (Fragment)	MPDQ_002889	Amidase (Fragment) OS=Monascus purpureus OX=5098 GN=MPDQ_002889 PE=3 SV=1	0.909782	0.86897	0.936722	0.905158	1.10564	1.06965	1.1039	1.09306	0.828092	0.00120528
A0A507QUJ5	Uncharacterized protein	MPDQ_008136	Uncharacterized protein OS=Monascus purpureus OX=5098 GN=MPDQ_008136 PE=4 SV=1	0.919702	0.896751	0.898546	0.905	1.10922	1.07997	1.09042	1.09321	0.827841	7.59336e-05
A0A507QMM2	DNA repair protein rad9	MPDQ_003752	DNA repair protein rad9 OS=Monascus purpureus OX=5098 GN=MPDQ_003752 PE=3 SV=1	0.938319	0.882602	0.89366	0.90486	1.08403	1.07908	1.11689	1.09333	0.827615	0.000815571
A0A507QHW7	Small ubiquitin-modifier 1	SUMO1	Small ubiquitin-modifier 1 OS=Monascus purpureus OX=5098 GN=SUMO1 PE=4 SV=1	0.882741	0.923011	0.908231	0.904661	1.09725	1.1198	1.06264	1.09323	0.827513	0.000755929
A0A507QT11	Uncharacterized protein	MPDQ_000589	Uncharacterized protein OS=Monascus purpureus OX=5098 GN=MPDQ_000589 PE=4 SV=1	0.962217	0.858815	0.89326	0.904764	1.10596	1.0835	1.09149	1.09365	0.82729	0.0037134
A0A507QSE3	60S ribosomal protein L18	RPL18	60S ribosomal protein L18 OS=Monascus purpureus OX=5098 GN=RPL18 PE=3 SV=1	0.877408	0.898678	0.937522	0.904536	1.18689	1.04141	1.05309	1.0938	0.826968	0.0191937
A0A507QV01	Uncharacterized protein	MPDQ_007129	Uncharacterized protein OS=Monascus purpureus OX=5098 GN=MPDQ_007129 PE=4 SV=1	0.862872	0.942938	0.906828	0.904213	1.0877	1.1058	1.08698	1.0935	0.826901	0.00138766
A0A507QXI0	Mitochondrial dicarboxylate transporter	DIC1	Mitochondrial dicarboxylate transporter OS=Monascus purpureus OX=5098 GN=DIC1 PE=3 SV=1	0.856219	0.957823	0.898565	0.904202	1.10775	1.11003	1.0628	1.09353	0.826867	0.00469319
A0A507QYB5	Aldolase_II domain-containing protein	MPDQ_005684	Aldolase_II domain-containing protein OS=Monascus purpureus OX=5098 GN=MPDQ_005684 PE=4 SV=1	0.929861	0.882859	0.900659	0.90446	1.1243	1.06019	1.09704	1.09384	0.826863	0.00120256
A0A507QTV9	DUF2183 domain-containing protein	MPDQ_006734	DUF2183 domain-containing protein OS=Monascus purpureus OX=5098 GN=MPDQ_006734 PE=4 SV=1	0.911158	0.89725	0.903716	0.904041	1.01789	1.136	1.12698	1.09362	0.826647	0.00766714
A0A507QME4	NmrA domain-containing protein	MPDQ_002466	NmrA domain-containing protein OS=Monascus purpureus OX=5098 GN=MPDQ_002466 PE=3 SV=1	0.912273	0.889696	0.910459	0.904143	1.11254	1.11975	1.04955	1.09395	0.826497	0.00126476
A0A507R771	Zn(2)-C6 fungal-type domain-containing protein	MPDQ_002974	Zn(2)-C6 fungal-type domain-containing protein OS=Monascus purpureus OX=5098 GN=MPDQ_002974 PE=4 SV=1	0.906701	0.881843	0.923108	0.903884	1.00494	1.15959	1.11657	1.0937	0.826443	0.016319
A0A507R4W9	Branched-chain-amino-acid aminotransferase	MPDQ_006163	Branched-chain-amino-acid aminotransferase OS=Monascus purpureus OX=5098 GN=MPDQ_006163 PE=3 SV=1	0.807878	0.967543	0.935836	0.903752	1.10675	1.12261	1.05175	1.0937	0.826322	0.0235284
A0A507QYP1	Uncharacterized protein	MPDQ_006365	Uncharacterized protein OS=Monascus purpureus OX=5098 GN=MPDQ_006365 PE=4 SV=1	0.91148	0.883773	0.916578	0.903944	1.06912	1.07925	1.13362	1.094	0.826275	0.00107087
A0A507QYG7	Mediator of RNA polymerase II transcription subunit 7	MED7	Mediator of RNA polymerase II transcription subunit 7 OS=Monascus purpureus OX=5098 GN=MED7 PE=3 SV=1	0.909386	0.899767	0.902601	0.903918	1.08093	1.09668	1.10443	1.09402	0.826239	1.42407e-05
A0A507QWV9	GTP-binding protein of the rab/ypt	YPT52	GTP-binding protein of the rab/ypt OS=Monascus purpureus OX=5098 GN=YPT52 PE=4 SV=1	0.88808	0.949556	0.872718	0.903451	1.11798	1.08204	1.08325	1.09443	0.825501	0.00190091
A0A507QQP6	Endonuclease	NUC1	Endonuclease OS=Monascus purpureus OX=5098 GN=NUC1 PE=3 SV=1	0.912485	0.907716	0.889822	0.903341	1.04565	1.11529	1.12221	1.09438	0.825436	0.0016735
A0A507QUC6	Uncharacterized protein	MPDQ_006498	Uncharacterized protein OS=Monascus purpureus OX=5098 GN=MPDQ_006498 PE=4 SV=1	0.949174	0.852526	0.909186	0.903629	1.1449	1.11552	1.02389	1.09477	0.825406	0.0141784
A0A507QTB3	CRAL-TRIO domain-containing protein	MPDQ_006897	CRAL-TRIO domain-containing protein OS=Monascus purpureus OX=5098 GN=MPDQ_006897 PE=4 SV=1	0.902943	0.902325	0.904342	0.903203	1.10109	1.08904	1.09404	1.09472	0.825051	7.02314e-07
A0A507R7Q3	Uncharacterized protein	MPDQ_000106	Uncharacterized protein OS=Monascus purpureus OX=5098 GN=MPDQ_000106 PE=4 SV=1	0.93025	0.900722	0.879214	0.903395	1.19202	1.00017	1.09315	1.09511	0.824932	0.0287296
A0A507QX94	FAD_binding_3 domain-containing protein	MPDQ_004901	FAD_binding_3 domain-containing protein OS=Monascus purpureus OX=5098 GN=MPDQ_004901 PE=4 SV=1	0.976286	0.817754	0.915694	0.903245	1.07111	1.10285	1.11107	1.09501	0.824874	0.0159343
A0A507QPZ4	p-TEFb-associated cyclin-dependent protein kinase Cdk9	CDK9	p-TEFb-associated cyclin-dependent protein kinase Cdk9 OS=Monascus purpureus OX=5098 GN=CDK9 PE=4 SV=1	0.861664	0.965021	0.881338	0.902674	1.04219	1.1597	1.08197	1.09462	0.824645	0.0148859
A0A507R702	Pre-mRNA-splicing factor syf1	SYF1	Pre-mRNA-splicing factor syf1 OS=Monascus purpureus OX=5098 GN=SYF1 PE=4 SV=1	0.864259	0.939906	0.904175	0.90278	1.08378	1.12536	1.07519	1.09478	0.824622	0.00200475
A0A507QZF1	Uncharacterized protein	MPDQ_005069	Uncharacterized protein OS=Monascus purpureus OX=5098 GN=MPDQ_005069 PE=4 SV=1	0.891324	0.913517	0.90451	0.903117	1.2197	1.08136	0.984606	1.09522	0.824598	0.0486366
A0A507QLL7	60S ribosomal protein L36	MPDQ_001907	60S ribosomal protein L36 OS=Monascus purpureus OX=5098 GN=MPDQ_001907 PE=3 SV=1	0.921857	0.874431	0.912155	0.902814	1.04989	1.11842	1.11662	1.09498	0.824506	0.0020006
A0A507QPA9	Glycerol-3-phosphate dehydrogenase	MPDQ_002610	Glycerol-3-phosphate dehydrogenase OS=Monascus purpureus OX=5098 GN=MPDQ_002610 PE=3 SV=1	0.902561	0.905977	0.90009	0.902876	1.10673	1.07229	1.10613	1.09505	0.824504	7.53428e-05
A0A507R1A7	MFS domain-containing protein	MPDQ_003658	MFS domain-containing protein OS=Monascus purpureus OX=5098 GN=MPDQ_003658 PE=4 SV=1	0.853022	0.901837	0.95348	0.90278	1.1005	0.993577	1.1909	1.09499	0.824462	0.039774
A0A507R0C6	RNA helicase	HAS1	RNA helicase OS=Monascus purpureus OX=5098 GN=HAS1 PE=3 SV=1	0.874987	0.938968	0.894009	0.902655	1.09155	1.1506	1.0427	1.09495	0.824381	0.0062254
A0A507QVE6	Ubiquitin-binding protein cue5	CUE5	Ubiquitin-binding protein cue5 OS=Monascus purpureus OX=5098 GN=CUE5 PE=4 SV=1	0.919832	0.907731	0.880519	0.902694	1.05104	1.07054	1.16363	1.09507	0.824328	0.00629171
A0A507QJ48	Zn(2)-C6 fungal-type domain-containing protein	MPDQ_003340	Zn(2)-C6 fungal-type domain-containing protein OS=Monascus purpureus OX=5098 GN=MPDQ_003340 PE=4 SV=1	0.859061	0.901519	0.946234	0.902271	0.982798	1.13199	1.16985	1.09488	0.824083	0.0366887
A0A507QWP3	mRNA-capping enzyme subunit beta	CET1	mRNA-capping enzyme subunit beta OS=Monascus purpureus OX=5098 GN=CET1 PE=3 SV=1	0.870379	0.901488	0.935425	0.902431	1.14078	1.11227	1.03326	1.09544	0.82381	0.00659514
A0A507R448	Transcriptional regulator	NGG1	Transcriptional regulator OS=Monascus purpureus OX=5098 GN=NGG1 PE=3 SV=1	0.95302	0.855559	0.898523	0.902367	1.02692	1.14543	1.11393	1.09543	0.823757	0.0130253
A0A507QKI8	ZT_dimer domain-containing protein	MPDQ_005093	ZT_dimer domain-containing protein OS=Monascus purpureus OX=5098 GN=MPDQ_005093 PE=4 SV=1	0.846777	0.971233	0.888766	0.902259	1.13156	1.08974	1.06476	1.09535	0.823715	0.00957987
A0A507QWV8	Uncharacterized protein	MPDQ_006991	Uncharacterized protein OS=Monascus purpureus OX=5098 GN=MPDQ_006991 PE=4 SV=1	0.853262	0.956156	0.896122	0.901847	1.03162	1.11796	1.13648	1.09536	0.823337	0.0116961
A0A507QXG8	Inheritance of peroxisomes protein 1	MPDQ_006005	Inheritance of peroxisomes protein 1 OS=Monascus purpureus OX=5098 GN=MPDQ_006005 PE=3 SV=1	0.909426	0.879567	0.916994	0.901996	1.04422	1.10326	1.13949	1.09565	0.823249	0.0029735
A0A507QRF8	Uncharacterized protein	MPDQ_001367	Uncharacterized protein OS=Monascus purpureus OX=5098 GN=MPDQ_001367 PE=3 SV=1	0.881079	0.910468	0.914039	0.901862	1.03403	1.12229	1.13032	1.09554	0.823209	0.00401
A0A507R699	KIX_2 domain-containing protein	MPDQ_006585	KIX_2 domain-containing protein OS=Monascus purpureus OX=5098 GN=MPDQ_006585 PE=4 SV=1	0.882629	0.925263	0.896608	0.9015	1.01917	1.10611	1.16215	1.09581	0.822679	0.0110531
A0A507QZ10	Nuclear transport factor 2	NTF2	Nuclear transport factor 2 OS=Monascus purpureus OX=5098 GN=NTF2 PE=4 SV=1	0.844214	0.950281	0.909289	0.901261	1.07275	1.15768	1.05754	1.09599	0.822325	0.0113423
A0A507QGT1	Methylmalonate-semialdehyde dehydrogenase (CoA acylating)	ALDH6A1	Methylmalonate-semialdehyde dehydrogenase (CoA acylating) OS=Monascus purpureus OX=5098 GN=ALDH6A1 PE=4 SV=1	0.851511	0.974406	0.877928	0.901282	1.15486	1.08459	1.04963	1.09636	0.822068	0.0158363
A0A507QM60	NADH dehydrogenase [ubiquinone] 1 alpha subcomplex assembly factor 3	MPDQ_002888	NADH dehydrogenase [ubiquinone] 1 alpha subcomplex assembly factor 3 OS=Monascus purpureus OX=5098 GN=MPDQ_002888 PE=4 SV=1	0.873867	0.935614	0.894312	0.901264	1.11874	1.11724	1.0531	1.09636	0.822051	0.00230441
A0A507QLU6	Thioredoxin domain-containing protein	MPDQ_004151	Thioredoxin domain-containing protein OS=Monascus purpureus OX=5098 GN=MPDQ_004151 PE=4 SV=1	0.869878	0.96217	0.871153	0.901067	1.10214	1.06533	1.12191	1.09646	0.821797	0.00492506
A0A507QRG7	Component of oligomeric Golgi complex 3 (Fragment)	COG3	Component of oligomeric Golgi complex 3 (Fragment) OS=Monascus purpureus OX=5098 GN=COG3 PE=3 SV=1	0.895538	0.913127	0.894593	0.901086	1.09748	1.09693	1.09535	1.09659	0.821719	5.50495e-06
A0A507R6P4	Uncharacterized protein	MPDQ_007112	Uncharacterized protein OS=Monascus purpureus OX=5098 GN=MPDQ_007112 PE=4 SV=1	0.912884	0.89411	0.8963	0.901098	1.11334	1.08827	1.08865	1.09675	0.821605	4.34427e-05
A0A507QPB6	V-type proton ATPase subunit a	VPH1	V-type proton ATPase subunit a OS=Monascus purpureus OX=5098 GN=VPH1 PE=3 SV=1	0.888629	0.910763	0.903036	0.900809	1.04779	1.11409	1.12792	1.0966	0.821457	0.00156202
A0A507R7Q4	DAO domain-containing protein	MPDQ_006154	DAO domain-containing protein OS=Monascus purpureus OX=5098 GN=MPDQ_006154 PE=3 SV=1	0.889298	0.928899	0.884525	0.900907	1.11154	1.09321	1.08552	1.09676	0.821429	0.000258509
A0A507QR55	Aspartyl-tRNA synthetase	MPDQ_007958	Aspartyl-tRNA synthetase OS=Monascus purpureus OX=5098 GN=MPDQ_007958 PE=3 SV=1	0.898908	0.887852	0.915181	0.900647	1.0617	1.11439	1.11457	1.09689	0.821093	0.000527047
A0A507QQQ9	Uncharacterized protein	MPDQ_008066	Uncharacterized protein OS=Monascus purpureus OX=5098 GN=MPDQ_008066 PE=4 SV=1	0.907271	0.915762	0.878763	0.900599	1.05503	1.12804	1.10756	1.09688	0.821058	0.00130723
A0A507QS98	Uncharacterized protein	MPDQ_007341	Uncharacterized protein OS=Monascus purpureus OX=5098 GN=MPDQ_007341 PE=4 SV=1	0.875456	0.932345	0.893859	0.900553	1.09451	1.11193	1.08435	1.09693	0.820976	0.000454793
A0A507QXK2	Autophagy-related protein 1	ULK2	Autophagy-related protein 1 OS=Monascus purpureus OX=5098 GN=ULK2 PE=4 SV=1	0.878102	0.929009	0.894392	0.900501	1.06727	1.11513	1.10825	1.09688	0.820964	0.000752282
A0A507QYF5	WD_REPEATS_REGION domain-containing protein	MPDQ_006551	WD_REPEATS_REGION domain-containing protein OS=Monascus purpureus OX=5098 GN=MPDQ_006551 PE=4 SV=1	0.829999	0.94246	0.928589	0.90035	1.12011	1.11494	1.05598	1.09701	0.820731	0.00862903
A0A507R0S0	Uncharacterized protein	MPDQ_004109	Uncharacterized protein OS=Monascus purpureus OX=5098 GN=MPDQ_004109 PE=3 SV=1	0.87963	0.909828	0.911822	0.900427	1.0972	1.09588	1.09831	1.09713	0.820712	4.66902e-05
A0A507R3T7	Uncharacterized protein	MPDQ_001778	Uncharacterized protein OS=Monascus purpureus OX=5098 GN=MPDQ_001778 PE=4 SV=1	0.825663	0.988492	0.886108	0.900088	1.05111	1.15622	1.08316	1.09683	0.820625	0.0257223
A0A507QYY5	Protein SSH4	ASH2L	Protein SSH4 OS=Monascus purpureus OX=5098 GN=ASH2L PE=3 SV=1	0.869548	0.920928	0.910116	0.900197	1.05932	1.17248	1.05936	1.09705	0.82056	0.00851257
A0A507QVL1	PITH domain-containing protein	MPDQ_006871	PITH domain-containing protein OS=Monascus purpureus OX=5098 GN=MPDQ_006871 PE=4 SV=1	0.825769	0.985919	0.888122	0.899937	1.1543	1.07926	1.05882	1.09746	0.820016	0.0228087
A0A507QZR2	Uncharacterized protein	MPDQ_002522	Uncharacterized protein OS=Monascus purpureus OX=5098 GN=MPDQ_002522 PE=3 SV=1	0.935214	0.850479	0.914971	0.900221	1.15515	1.07108	1.0675	1.09791	0.819942	0.00674066
A0A507QK86	Uncharacterized protein	MPDQ_003773	Uncharacterized protein OS=Monascus purpureus OX=5098 GN=MPDQ_003773 PE=3 SV=1	0.875039	0.920679	0.903871	0.899863	1.0882	1.11988	1.08455	1.09755	0.819886	0.00034379
A0A507QXF6	Cell wall assembly regulator	SMI1	Cell wall assembly regulator OS=Monascus purpureus OX=5098 GN=SMI1 PE=3 SV=1	0.909323	0.919681	0.869733	0.899579	1.08302	1.05426	1.15669	1.09799	0.819296	0.00433843
A0A507QWL6	Basic helix-loop-helix protein	CBF1	Basic helix-loop-helix protein OS=Monascus purpureus OX=5098 GN=CBF1 PE=4 SV=1	0.89396	0.920336	0.88349	0.899262	0.992437	1.14514	1.15572	1.09777	0.819175	0.021126
A0A507R7U5	Uncharacterized protein	MPDQ_006164	Uncharacterized protein OS=Monascus purpureus OX=5098 GN=MPDQ_006164 PE=4 SV=1	0.888701	0.872513	0.936821	0.899345	1.03605	1.12658	1.13122	1.09795	0.819115	0.00554179
A0A507QUQ3	Uncharacterized protein	MPDQ_007286	Uncharacterized protein OS=Monascus purpureus OX=5098 GN=MPDQ_007286 PE=4 SV=1	0.915561	0.912788	0.869624	0.899324	1.03231	1.11248	1.14922	1.098	0.819055	0.00614426
A0A507QVZ2	Uncharacterized protein	MPDQ_007391	Uncharacterized protein OS=Monascus purpureus OX=5098 GN=MPDQ_007391 PE=4 SV=1	0.893982	0.917564	0.8865	0.899348	1.07053	1.10645	1.11714	1.09804	0.819048	0.000300905
A0A507QNT3	Inner nuclear membrane protein enriched at telomere/subtelomere region	SRC1	Inner nuclear membrane protein enriched at telomere/subtelomere region OS=Monascus purpureus OX=5098 GN=SRC1 PE=4 SV=1	0.884767	0.904007	0.909057	0.899277	1.06106	1.10568	1.12743	1.09806	0.818972	0.000680877
A0A507QMI2	FAD-binding PCMH-type domain-containing protein	MPDQ_003593	FAD-binding PCMH-type domain-containing protein OS=Monascus purpureus OX=5098 GN=MPDQ_003593 PE=3 SV=1	0.875434	0.954369	0.867742	0.899182	1.10915	1.11059	1.07487	1.0982	0.818776	0.0026936
A0A507QTR5	J domain-containing protein	MPDQ_000462	J domain-containing protein OS=Monascus purpureus OX=5098 GN=MPDQ_000462 PE=4 SV=1	0.867855	0.957647	0.871548	0.899017	1.14702	1.08654	1.06191	1.09849	0.818411	0.0067423
A0A507R020	Uncharacterized protein	MPDQ_005393	Uncharacterized protein OS=Monascus purpureus OX=5098 GN=MPDQ_005393 PE=3 SV=1	0.978	0.815188	0.903874	0.899021	0.997238	1.15495	1.14341	1.09853	0.818384	0.0449058
A0A507QR32	Uncharacterized protein	MPDQ_001663	Uncharacterized protein OS=Monascus purpureus OX=5098 GN=MPDQ_001663 PE=4 SV=1	0.854336	0.942354	0.899549	0.898746	1.07895	1.14081	1.0754	1.09838	0.818244	0.0038161
A0A507QSU2	Uncharacterized protein	MPDQ_007226	Uncharacterized protein OS=Monascus purpureus OX=5098 GN=MPDQ_007226 PE=4 SV=1	0.939357	0.840799	0.916969	0.899042	1.10946	1.11167	1.07526	1.0988	0.818204	0.00338525
A0A507R5F8	Autophagy protein 5	ATG5	Autophagy protein 5 OS=Monascus purpureus OX=5098 GN=ATG5 PE=3 SV=1	0.95249	0.863654	0.880296	0.898814	1.00862	1.14073	1.14642	1.09859	0.818153	0.019171
A0A507R0D0	Uncharacterized protein	MPDQ_001781	Uncharacterized protein OS=Monascus purpureus OX=5098 GN=MPDQ_001781 PE=4 SV=1	0.851614	0.950415	0.893835	0.898621	1.05385	1.15769	1.08353	1.09836	0.818151	0.00901202
A0A507QYD6	Alpha-galactosidase	MPDQ_006276	Alpha-galactosidase OS=Monascus purpureus OX=5098 GN=MPDQ_006276 PE=3 SV=1	0.842995	0.965693	0.8867	0.898462	1.064	1.12574	1.10579	1.09851	0.817893	0.00765119
A0A507QL19	RGS domain-containing protein	MPDQ_005036	RGS domain-containing protein OS=Monascus purpureus OX=5098 GN=MPDQ_005036 PE=4 SV=1	0.894677	0.900738	0.900126	0.898514	1.02549	1.14355	1.12683	1.09862	0.817856	0.00562505
A0A507QSM9	MFS domain-containing protein	MPDQ_000744	MFS domain-containing protein OS=Monascus purpureus OX=5098 GN=MPDQ_000744 PE=4 SV=1	0.9635	0.819821	0.911857	0.898393	1.11602	1.11797	1.06466	1.09955	0.817055	0.0115021
A0A507QVV0	Uncharacterized protein	MPDQ_007565	Uncharacterized protein OS=Monascus purpureus OX=5098 GN=MPDQ_007565 PE=3 SV=1	0.878133	0.923651	0.892574	0.898119	1.13294	1.09065	1.07447	1.09935	0.816952	0.0007931
A0A507QM26	SNRNP27 domain-containing protein	MPDQ_001685	SNRNP27 domain-containing protein OS=Monascus purpureus OX=5098 GN=MPDQ_001685 PE=3 SV=1	0.916316	0.896963	0.881138	0.898139	1.12528	1.16306	1.00999	1.09944	0.816904	0.0129528
A0A507QMU7	Phospholipase C type enzyme	ISC1	Phospholipase C type enzyme OS=Monascus purpureus OX=5098 GN=ISC1 PE=3 SV=1	0.913211	0.89172	0.888631	0.897854	1.07302	1.11809	1.10748	1.09953	0.816579	0.000208919
A0A507QWV7	Protein kinase domain-containing protein	MPDQ_007206	Protein kinase domain-containing protein OS=Monascus purpureus OX=5098 GN=MPDQ_007206 PE=4 SV=1	0.88058	0.930113	0.882409	0.8977	1.06167	1.07222	1.16451	1.09947	0.816488	0.00521518
A0A507R4H9	Transcription factor BYE1	MPDQ_000128	Transcription factor BYE1 OS=Monascus purpureus OX=5098 GN=MPDQ_000128 PE=3 SV=1	0.906561	0.899433	0.887176	0.897724	1.14733	1.07466	1.07786	1.09995	0.81615	0.00115267
A0A507QZ46	Uncharacterized protein	MPDQ_005155	Uncharacterized protein OS=Monascus purpureus OX=5098 GN=MPDQ_005155 PE=4 SV=1	0.922227	0.877407	0.892831	0.897488	1.06552	1.15967	1.07438	1.09986	0.816002	0.00349176
A0A507R6K1	Uncharacterized protein	MPDQ_003031	Uncharacterized protein OS=Monascus purpureus OX=5098 GN=MPDQ_003031 PE=4 SV=1	0.938612	0.869149	0.885056	0.897605	1.10506	1.09272	1.10239	1.10006	0.815963	0.000689272
A0A507QSH2	Uncharacterized protein	MPDQ_000830	Uncharacterized protein OS=Monascus purpureus OX=5098 GN=MPDQ_000830 PE=4 SV=1	0.866958	0.946311	0.878171	0.897146	1.06517	1.12626	1.10811	1.09985	0.8157	0.00272841
A0A507QUV3	Protein kinase domain-containing protein	MPDQ_007203	Protein kinase domain-containing protein OS=Monascus purpureus OX=5098 GN=MPDQ_007203 PE=4 SV=1	0.865607	0.94019	0.884893	0.896897	1.00144	1.19968	1.09815	1.09976	0.81554	0.0298875
A0A507R6H3	Uncharacterized protein	MPDQ_004599	Uncharacterized protein OS=Monascus purpureus OX=5098 GN=MPDQ_004599 PE=3 SV=1	1.00614	0.827256	0.858153	0.897182	1.09675	1.14368	1.06173	1.10072	0.815089	0.0276045
A0A507R0G3	Zn(2)-C6 fungal-type domain-containing protein	MPDQ_001447	Zn(2)-C6 fungal-type domain-containing protein OS=Monascus purpureus OX=5098 GN=MPDQ_001447 PE=4 SV=1	0.958624	0.836273	0.896343	0.89708	1.11305	1.08423	1.10488	1.10072	0.814995	0.00498403
A0A507R4W2	TauD domain-containing protein	MPDQ_007857	TauD domain-containing protein OS=Monascus purpureus OX=5098 GN=MPDQ_007857 PE=4 SV=1	0.904287	0.860841	0.925311	0.896813	1.04699	1.0991	1.15515	1.10041	0.814978	0.00508695
A0A507QI94	Uncharacterized protein	MPDQ_003857	Uncharacterized protein OS=Monascus purpureus OX=5098 GN=MPDQ_003857 PE=3 SV=1	0.858005	0.930575	0.900826	0.896469	1.03521	1.12867	1.13712	1.10034	0.814722	0.00631118
A0A507QL09	Sorting nexin MVP1	MVP1	Sorting nexin MVP1 OS=Monascus purpureus OX=5098 GN=MVP1 PE=3 SV=1	0.883938	0.921168	0.884863	0.896656	1.10255	1.11957	1.07959	1.10057	0.814721	0.000268371
A0A507R717	Uncharacterized protein	MPDQ_004588	Uncharacterized protein OS=Monascus purpureus OX=5098 GN=MPDQ_004588 PE=4 SV=1	0.900656	0.91185	0.877516	0.896674	1.09821	1.12758	1.07606	1.10061	0.814704	0.000347665
A0A507QWT1	Uncharacterized protein	MPDQ_005131	Uncharacterized protein OS=Monascus purpureus OX=5098 GN=MPDQ_005131 PE=3 SV=1	0.882702	0.918854	0.887452	0.896336	1.07341	1.10105	1.12782	1.10076	0.814288	0.000456408
A0A507QLB3	Carboxypeptidase Y-deficient	PEP7_3	Carboxypeptidase Y-deficient OS=Monascus purpureus OX=5098 GN=PEP7_3 PE=4 SV=1	0.899213	0.885405	0.90386	0.896159	0.992577	1.14218	1.16731	1.10069	0.814182	0.0202813
A0A507QN16	Exosome non-catalytic core subunit rrp4	RRP4	Exosome non-catalytic core subunit rrp4 OS=Monascus purpureus OX=5098 GN=RRP4 PE=4 SV=1	0.868668	0.908289	0.911763	0.89624	1.11204	1.11334	1.07748	1.10095	0.814059	0.000351081
A0A507QWS5	Uncharacterized protein	MPDQ_005364	Uncharacterized protein OS=Monascus purpureus OX=5098 GN=MPDQ_005364 PE=4 SV=1	0.905633	0.896646	0.88597	0.896083	1.06721	1.09889	1.13722	1.1011	0.813804	0.000619412
A0A507R499	Serine/threonine-protein phosphatase	MPDQ_000047	Serine/threonine-protein phosphatase OS=Monascus purpureus OX=5098 GN=MPDQ_000047 PE=3 SV=1	0.866256	0.927624	0.893557	0.895813	1.06698	1.10441	1.13199	1.10113	0.813542	0.00136771
A0A507QLD8	Actin-related protein 2/3 complex subunit 3	ARPC3	Actin-related protein 2/3 complex subunit 3 OS=Monascus purpureus OX=5098 GN=ARPC3 PE=3 SV=1	0.825445	0.970952	0.890948	0.895782	1.15692	1.14148	1.00531	1.10123	0.813434	0.0325173
A0A507QW36	UBR-type domain-containing protein	MPDQ_005847	UBR-type domain-containing protein OS=Monascus purpureus OX=5098 GN=MPDQ_005847 PE=4 SV=1	0.923685	0.88048	0.883486	0.895884	1.09627	1.10051	1.10773	1.1015	0.813327	0.000136849
A0A507QL41	Lumenal Hsp70 protein	LHS1	Lumenal Hsp70 protein OS=Monascus purpureus OX=5098 GN=LHS1 PE=4 SV=1	0.898516	0.904117	0.883499	0.895377	1.06529	1.12051	1.11923	1.10168	0.81274	0.000426158
A0A507QTJ7	NEDD8-conjugating protein ubc12	UBC12	NEDD8-conjugating protein ubc12 OS=Monascus purpureus OX=5098 GN=UBC12 PE=3 SV=1	0.908805	0.861678	0.91595	0.895478	1.12674	1.09217	1.08703	1.10198	0.81261	0.000611142
A0A507QNS5	Uncharacterized protein	MPDQ_003133	Uncharacterized protein OS=Monascus purpureus OX=5098 GN=MPDQ_003133 PE=3 SV=1	0.861241	0.945744	0.877585	0.894857	1.09184	1.12687	1.08736	1.10202	0.812012	0.00196211
A0A507QSQ3	Aminoacylproline aminopeptidase	MPDQ_007261	Aminoacylproline aminopeptidase OS=Monascus purpureus OX=5098 GN=MPDQ_007261 PE=3 SV=1	0.892775	0.880196	0.911555	0.894842	1.08931	1.10421	1.11337	1.1023	0.811797	5.54639e-05
A0A507QU17	Phosphatidylinositol-4-phosphate 5-kinase	MSS4	Phosphatidylinositol-4-phosphate 5-kinase OS=Monascus purpureus OX=5098 GN=MSS4 PE=4 SV=1	0.916699	0.884569	0.882901	0.894723	1.05946	1.07805	1.16969	1.1024	0.811613	0.00439212
A0A507QYI2	Uncharacterized protein	MPDQ_004238	Uncharacterized protein OS=Monascus purpureus OX=5098 GN=MPDQ_004238 PE=4 SV=1	0.871605	0.891499	0.921053	0.894719	1.14357	1.07193	1.09215	1.10255	0.8115	0.00127303
A0A507QL81	Uncharacterized protein	MPDQ_002071	Uncharacterized protein OS=Monascus purpureus OX=5098 GN=MPDQ_002071 PE=3 SV=1	0.847134	0.954859	0.881642	0.894545	1.18958	1.03726	1.0813	1.10271	0.811223	0.0196871
A0A507R141	Transket_pyr domain-containing protein	MPDQ_000513	Transket_pyr domain-containing protein OS=Monascus purpureus OX=5098 GN=MPDQ_000513 PE=4 SV=1	0.797213	0.989502	0.895775	0.894163	1.11415	1.13878	1.05425	1.10239	0.811111	0.0268355
A0A507R1R1	Methionine aminopeptidase	MAP1	Methionine aminopeptidase OS=Monascus purpureus OX=5098 GN=MAP1 PE=3 SV=1	0.902699	0.874117	0.906854	0.894557	1.18983	1.08868	1.03058	1.10303	0.811	0.0119238
A0A507QRT1	Uncharacterized protein	MPDQ_001515	Uncharacterized protein OS=Monascus purpureus OX=5098 GN=MPDQ_001515 PE=4 SV=1	0.884093	0.899807	0.898936	0.894279	1.09423	1.12384	1.09016	1.10274	0.810959	5.98339e-05
A0A507QXC4	Cytochrome b5 heme-binding domain-containing protein	MPDQ_006720	Cytochrome b5 heme-binding domain-containing protein OS=Monascus purpureus OX=5098 GN=MPDQ_006720 PE=3 SV=1	0.853725	0.966722	0.862085	0.894178	1.12518	1.11676	1.06621	1.10272	0.810884	0.00689766
A0A507QMQ1	RING-CH-type domain-containing protein	MPDQ_003563	RING-CH-type domain-containing protein OS=Monascus purpureus OX=5098 GN=MPDQ_003563 PE=4 SV=1	0.883441	0.912107	0.887159	0.894236	1.16048	1.11019	1.03844	1.10304	0.810704	0.00463888
A0A507QL45	Uncharacterized protein (Fragment)	MPDQ_004952	Uncharacterized protein (Fragment) OS=Monascus purpureus OX=5098 GN=MPDQ_004952 PE=4 SV=1	0.876859	0.918124	0.886661	0.893881	1.05365	1.20962	1.04513	1.1028	0.810557	0.0190091
A0A507R0M2	Uncharacterized protein	MPDQ_005412	Uncharacterized protein OS=Monascus purpureus OX=5098 GN=MPDQ_005412 PE=4 SV=1	0.874891	0.950741	0.856187	0.893939	1.104	1.09238	1.11259	1.10299	0.810469	0.00209265
A0A507R317	Structural maintenance of chromosomes protein 5	SMC5	Structural maintenance of chromosomes protein 5 OS=Monascus purpureus OX=5098 GN=SMC5 PE=3 SV=1	0.87019	0.923028	0.887758	0.893658	1.13362	1.09701	1.07954	1.10339	0.809919	0.000706666
A0A507QP63	Uncharacterized protein	MPDQ_002822	Uncharacterized protein OS=Monascus purpureus OX=5098 GN=MPDQ_002822 PE=4 SV=1	0.886677	0.928936	0.864656	0.893423	1.13158	1.10156	1.07782	1.10365	0.809515	0.00100502
A0A507QU44	Uncharacterized protein	MPDQ_007386	Uncharacterized protein OS=Monascus purpureus OX=5098 GN=MPDQ_007386 PE=4 SV=1	0.909636	0.886304	0.883879	0.893273	1.05654	1.11471	1.13969	1.10365	0.809383	0.00126138
A0A507QLZ1	AMP deaminase	AMD1	AMP deaminase OS=Monascus purpureus OX=5098 GN=AMD1 PE=3 SV=1	0.922987	0.875513	0.880372	0.892957	1.07746	1.10137	1.13349	1.10411	0.80876	0.000677132
A0A507QTK0	Uncharacterized protein	MPDQ_000586	Uncharacterized protein OS=Monascus purpureus OX=5098 GN=MPDQ_000586 PE=4 SV=1	0.872918	0.895563	0.909801	0.892761	1.04144	1.12705	1.14312	1.10387	0.808752	0.00318251
A0A507QW23	Glyceraldehyde-3-phosphate dehydrogenase 1	GAP1_2	Glyceraldehyde-3-phosphate dehydrogenase 1 OS=Monascus purpureus OX=5098 GN=GAP1_2 PE=4 SV=1	0.878642	0.924677	0.874473	0.892597	1.05738	1.10616	1.1487	1.10408	0.808455	0.00238468
A0A507QMY4	Palmitoyltransferase	ERF2	Palmitoyltransferase OS=Monascus purpureus OX=5098 GN=ERF2 PE=3 SV=1	0.919917	0.832993	0.924091	0.892334	1.05303	1.10638	1.15451	1.10464	0.807807	0.00703873
A0A507QTZ0	Uncharacterized protein	MPDQ_007600	Uncharacterized protein OS=Monascus purpureus OX=5098 GN=MPDQ_007600 PE=4 SV=1	0.835866	0.96547	0.874502	0.891946	1.08934	1.13287	1.09137	1.10453	0.807538	0.00655635
A0A507QTK1	FSH1 domain-containing protein	MPDQ_006785	FSH1 domain-containing protein OS=Monascus purpureus OX=5098 GN=MPDQ_006785 PE=4 SV=1	0.920632	0.849741	0.906254	0.892209	1.12803	1.10009	1.08697	1.10503	0.807406	0.00101187
A0A507R026	RRM domain-containing protein	MPDQ_005698	RRM domain-containing protein OS=Monascus purpureus OX=5098 GN=MPDQ_005698 PE=4 SV=1	0.918775	0.88038	0.876925	0.892027	1.07519	1.12911	1.11039	1.1049	0.807341	0.000506988
A0A507QU14	SNF1-interacting protein	SIP3	SNF1-interacting protein OS=Monascus purpureus OX=5098 GN=SIP3 PE=3 SV=1	0.924053	0.866636	0.884733	0.891807	1.08491	1.1006	1.13011	1.10521	0.806914	0.000579835
A0A507QLF0	Uncharacterized protein	MPDQ_004318	Uncharacterized protein OS=Monascus purpureus OX=5098 GN=MPDQ_004318 PE=3 SV=1	0.92854	0.840806	0.905565	0.891637	1.10288	1.14321	1.07029	1.10546	0.806575	0.003155
A0A507R3R6	Glycosyl phosphatidyl inositol protein transamidase complex subunit	GAA1	Glycosyl phosphatidyl inositol protein transamidase complex subunit OS=Monascus purpureus OX=5098 GN=GAA1 PE=4 SV=1	0.855842	0.905454	0.913485	0.891594	1.14767	0.97466	1.19393	1.10542	0.806565	0.0364507
A0A507QUB8	Mitochondrial thiamine pyrophosphate carrier 1	CRC1	Mitochondrial thiamine pyrophosphate carrier 1 OS=Monascus purpureus OX=5098 GN=CRC1 PE=3 SV=1	0.879123	0.923571	0.871522	0.891406	1.10801	1.12545	1.08261	1.10536	0.806442	0.000471552
A0A507QV38	Zn(2)-C6 fungal-type domain-containing protein	MPDQ_007991	Zn(2)-C6 fungal-type domain-containing protein OS=Monascus purpureus OX=5098 GN=MPDQ_007991 PE=4 SV=1	0.889772	0.898787	0.885691	0.891417	1.10911	1.10989	1.09736	1.10545	0.806381	2.80691e-06
A0A507R0Y1	FAD_binding_3 domain-containing protein	MPDQ_004763	FAD_binding_3 domain-containing protein OS=Monascus purpureus OX=5098 GN=MPDQ_004763 PE=4 SV=1	0.831101	0.988432	0.853114	0.890882	1.04557	1.1394	1.13079	1.10525	0.806043	0.0204257
A0A507QPX0	Phospholipase D	MPDQ_001546	Phospholipase D OS=Monascus purpureus OX=5098 GN=MPDQ_001546 PE=4 SV=1	0.885374	0.85613	0.932505	0.891336	1.17644	1.09731	1.04386	1.10587	0.806006	0.00850214
A0A507QVK8	Uncharacterized protein	MPDQ_007648	Uncharacterized protein OS=Monascus purpureus OX=5098 GN=MPDQ_007648 PE=4 SV=1	0.914601	0.913524	0.844159	0.890761	1.04811	1.12136	1.14815	1.10587	0.805483	0.00475785
A0A507R4W4	Protein transport protein BOS1	BOS1	Protein transport protein BOS1 OS=Monascus purpureus OX=5098 GN=BOS1 PE=3 SV=1	0.84338	0.933305	0.894442	0.890376	1.08486	1.10978	1.12352	1.10605	0.805003	0.00161098
A0A507R1E6	SWIB domain-containing protein	MPDQ_004896	SWIB domain-containing protein OS=Monascus purpureus OX=5098 GN=MPDQ_004896 PE=4 SV=1	0.835626	0.937265	0.898581	0.890491	1.17403	1.11342	1.03134	1.10626	0.804954	0.0132361
A0A507R3E6	DEAH-box RNA helicase prp16	PRP16	DEAH-box RNA helicase prp16 OS=Monascus purpureus OX=5098 GN=PRP16 PE=4 SV=1	0.871348	0.924205	0.874611	0.890055	1.01674	1.1809	1.12077	1.10614	0.804651	0.0132167
A0A507QV09	RNA polymerase II holoenzyme cyclin-like subunit	SSN8	RNA polymerase II holoenzyme cyclin-like subunit OS=Monascus purpureus OX=5098 GN=SSN8 PE=3 SV=1	0.884845	0.870595	0.915024	0.890155	1.0893	1.137	1.09329	1.10653	0.804455	0.000424062
A0A507R0E5	Protein SIP5	SIP5	Protein SIP5 OS=Monascus purpureus OX=5098 GN=SIP5 PE=3 SV=1	0.85723	0.923379	0.889603	0.890071	1.1521	1.11458	1.05334	1.10667	0.804276	0.00330016
A0A507QXP7	ADF-H domain-containing protein	MPDQ_004483	ADF-H domain-containing protein OS=Monascus purpureus OX=5098 GN=MPDQ_004483 PE=3 SV=1	0.818095	0.9259	0.925332	0.889776	1.17146	1.15075	0.998253	1.10682	0.803903	0.0293055
A0A507QK43	Spindle assembly checkpoint component MAD1	MAD1	Spindle assembly checkpoint component MAD1 OS=Monascus purpureus OX=5098 GN=MAD1 PE=3 SV=1	0.865212	0.915342	0.887432	0.889329	1.05742	1.14766	1.11587	1.10699	0.803379	0.0019514
A0A507QHM1	BZIP domain-containing protein	MPDQ_004268	BZIP domain-containing protein OS=Monascus purpureus OX=5098 GN=MPDQ_004268 PE=4 SV=1	0.881845	0.899205	0.886862	0.889304	1.14869	1.08092	1.09299	1.10754	0.802958	0.000530134
A0A507R4X3	Mitochondrial zinc maintenance protein 1, mitochondrial	MPDQ_000238	Mitochondrial zinc maintenance protein 1, mitochondrial OS=Monascus purpureus OX=5098 GN=MPDQ_000238 PE=3 SV=1	0.880124	0.869035	0.917966	0.889041	1.03293	1.19682	1.092	1.10725	0.802928	0.012153
A0A507R1C4	Uncharacterized protein	MPDQ_003506	Uncharacterized protein OS=Monascus purpureus OX=5098 GN=MPDQ_003506 PE=3 SV=1	0.867306	0.898171	0.900851	0.888776	1.10058	1.13941	1.08315	1.10771	0.802353	0.000380874
A0A507R746	Glucosamine 6-phosphate N-acetyltransferase	GNA1	Glucosamine 6-phosphate N-acetyltransferase OS=Monascus purpureus OX=5098 GN=GNA1 PE=3 SV=1	0.893694	0.914411	0.858069	0.888725	1.0514	1.11666	1.15493	1.10766	0.802343	0.00312846
A0A507QXN0	E3 ubiquitin-protein ligase	MPDQ_006852	E3 ubiquitin-protein ligase OS=Monascus purpureus OX=5098 GN=MPDQ_006852 PE=3 SV=1	0.878804	0.905367	0.881642	0.888605	1.09865	1.12478	1.10029	1.10791	0.802056	5.15312e-05
A0A507QS29	MFS domain-containing protein	MPDQ_001040	MFS domain-containing protein OS=Monascus purpureus OX=5098 GN=MPDQ_001040 PE=4 SV=1	0.863196	0.972931	0.829057	0.888394	1.04383	1.10908	1.17021	1.10771	0.802011	0.0180278
A0A507QL74	DNA damage-binding protein CMR1	MPDQ_002100	DNA damage-binding protein CMR1 OS=Monascus purpureus OX=5098 GN=MPDQ_002100 PE=3 SV=1	0.906954	0.893699	0.865332	0.888661	1.15473	1.09321	1.07681	1.10825	0.801861	0.0011924
A0A507R124	Hydroxymethylbilane hydrolyase [cyclizing]	MPDQ_000900	Hydroxymethylbilane hydrolyase [cyclizing] OS=Monascus purpureus OX=5098 GN=MPDQ_000900 PE=3 SV=1	0.84429	0.909724	0.911233	0.888416	1.10308	1.12411	1.09666	1.10795	0.801856	0.000739761
A0A507QJP6	APH domain-containing protein (Fragment)	MPDQ_005764	APH domain-containing protein (Fragment) OS=Monascus purpureus OX=5098 GN=MPDQ_005764 PE=4 SV=1	0.87215	0.918011	0.873856	0.888006	1.1184	1.09335	1.11379	1.10851	0.801078	0.000197694
A0A507QV10	H/ACA ribonucleoprotein complex non-core subunit NAF1	MPDQ_006305	H/ACA ribonucleoprotein complex non-core subunit NAF1 OS=Monascus purpureus OX=5098 GN=MPDQ_006305 PE=3 SV=1	0.928519	0.826641	0.907922	0.887694	1.03481	1.23858	1.05278	1.10872	0.800645	0.0375739
A0A507R1T2	Rab-GAP TBC domain-containing protein	MPDQ_004979	Rab-GAP TBC domain-containing protein OS=Monascus purpureus OX=5098 GN=MPDQ_004979 PE=4 SV=1	0.860016	0.886793	0.915462	0.887424	1.08462	1.13835	1.10365	1.10887	0.800293	0.000591949
A0A507QQA4	eIF2 kinase Gcn2p negative regulator	YIH1	eIF2 kinase Gcn2p negative regulator OS=Monascus purpureus OX=5098 GN=YIH1 PE=3 SV=1	0.871447	0.90465	0.885354	0.88715	0.987454	1.22084	1.11772	1.10867	0.800193	0.0314414
A0A507QVW4	Set3 complex subunit	HOS4	Set3 complex subunit OS=Monascus purpureus OX=5098 GN=HOS4 PE=4 SV=1	0.881128	0.888594	0.892157	0.887293	1.0429	1.12727	1.15658	1.10892	0.800142	0.00293201
A0A507R5P4	Uncharacterized protein	MPDQ_007881	Uncharacterized protein OS=Monascus purpureus OX=5098 GN=MPDQ_007881 PE=4 SV=1	0.890481	0.900097	0.871199	0.887259	1.04812	1.13176	1.14708	1.10899	0.800064	0.00225275
A0A507R113	MFS domain-containing protein	MPDQ_004639	MFS domain-containing protein OS=Monascus purpureus OX=5098 GN=MPDQ_004639 PE=4 SV=1	0.824359	0.968765	0.868365	0.887163	1.10994	1.16225	1.0545	1.1089	0.800041	0.013751
A0A507QRZ5	t-SNARE coiled-coil homology domain-containing protein	MPDQ_001286	t-SNARE coiled-coil homology domain-containing protein OS=Monascus purpureus OX=5098 GN=MPDQ_001286 PE=3 SV=1	0.809079	0.96129	0.890429	0.886933	1.0572	1.1649	1.10442	1.10884	0.799873	0.0146472
A0A507R5K9	Uncharacterized protein	MPDQ_001462	Uncharacterized protein OS=Monascus purpureus OX=5098 GN=MPDQ_001462 PE=4 SV=1	0.84666	0.925198	0.88883	0.886896	1.05762	1.13337	1.13638	1.10913	0.799634	0.00293575
A0A507QUQ9	Glutamine--tRNA ligase	MPDQ_007779	Glutamine--tRNA ligase OS=Monascus purpureus OX=5098 GN=MPDQ_007779 PE=3 SV=1	0.899016	0.873515	0.888605	0.887045	1.15021	1.08946	1.08947	1.10971	0.799346	0.000495699
A0A507QQK4	Mitochondrial distribution and morphology protein 12	MDM12	Mitochondrial distribution and morphology protein 12 OS=Monascus purpureus OX=5098 GN=MDM12 PE=3 SV=1	0.849064	0.924641	0.886551	0.886752	1.10131	1.13641	1.09061	1.10944	0.799277	0.000995372
A0A507QSL2	Uncharacterized protein	MPDQ_007359	Uncharacterized protein OS=Monascus purpureus OX=5098 GN=MPDQ_007359 PE=4 SV=1	0.863495	0.901879	0.895186	0.886853	1.15409	1.14909	1.02577	1.10965	0.799218	0.00693565
A0A507R3L5	Alpha-1,2-mannosyltransferase (Kre5)	KTR5	Alpha-1,2-mannosyltransferase (Kre5) OS=Monascus purpureus OX=5098 GN=KTR5 PE=3 SV=1	0.865294	0.902988	0.891627	0.886636	1.07588	1.14242	1.11034	1.10955	0.799098	0.000554928
A0A507QTT6	Proteasome inhibitor PI31 subunit	MPDQ_006714	Proteasome inhibitor PI31 subunit OS=Monascus purpureus OX=5098 GN=MPDQ_006714 PE=3 SV=1	0.867885	0.900014	0.892129	0.886676	1.1318	1.13557	1.0619	1.10976	0.798982	0.000988371
A0A507QUI5	Sister chromatid cohesion protein	SCC2	Sister chromatid cohesion protein OS=Monascus purpureus OX=5098 GN=SCC2 PE=3 SV=1	0.916483	0.83707	0.906707	0.886753	1.19937	1.16179	0.969588	1.11025	0.798698	0.0414271
A0A507QLB6	Uncharacterized protein	MPDQ_001956	Uncharacterized protein OS=Monascus purpureus OX=5098 GN=MPDQ_001956 PE=4 SV=1	0.917502	0.861384	0.8805	0.886462	1.11141	1.1202	1.09887	1.11016	0.798499	0.000220523
A0A507QSH6	Flavin_Reduct domain-containing protein	MPDQ_000788	Flavin_Reduct domain-containing protein OS=Monascus purpureus OX=5098 GN=MPDQ_000788 PE=4 SV=1	0.873377	0.92675	0.858896	0.886341	1.13641	1.13268	1.06109	1.11006	0.798463	0.00221195
A0A507QLL0	U-box domain-containing protein	MPDQ_001897	U-box domain-containing protein OS=Monascus purpureus OX=5098 GN=MPDQ_001897 PE=3 SV=1	0.845676	0.921523	0.891228	0.886142	1.11114	1.14012	1.07882	1.11003	0.798307	0.00137614
A0A507R034	Uncharacterized protein	MPDQ_005675	Uncharacterized protein OS=Monascus purpureus OX=5098 GN=MPDQ_005675 PE=4 SV=1	0.862349	0.8779	0.918542	0.886264	1.15607	1.09476	1.08003	1.11029	0.79823	0.00145
A0A507QJ36	Protein kinase domain-containing protein	MPDQ_005099	Protein kinase domain-containing protein OS=Monascus purpureus OX=5098 GN=MPDQ_005099 PE=4 SV=1	0.961268	0.868395	0.82775	0.885804	1.01975	1.20724	1.10444	1.11048	0.797677	0.0285875
A0A507QS37	DAO domain-containing protein	MPDQ_001357	DAO domain-containing protein OS=Monascus purpureus OX=5098 GN=MPDQ_001357 PE=4 SV=1	0.8801	0.901699	0.875802	0.885867	1.14934	1.10095	1.08164	1.11065	0.797614	0.000487804
A0A507QX36	Uncharacterized protein	MPDQ_005226	Uncharacterized protein OS=Monascus purpureus OX=5098 GN=MPDQ_005226 PE=4 SV=1	0.852046	0.914912	0.889831	0.885596	1.07272	1.12221	1.13635	1.11043	0.797528	0.00106872
A0A507QWF1	RRM domain-containing protein	MPDQ_005687	RRM domain-containing protein OS=Monascus purpureus OX=5098 GN=MPDQ_005687 PE=4 SV=1	0.862699	0.908603	0.885431	0.885578	1.16672	1.08638	1.07964	1.11091	0.797164	0.00189164
A0A507QMN9	alpha-1,2-Mannosidase	EDEM1	alpha-1,2-Mannosidase OS=Monascus purpureus OX=5098 GN=EDEM1 PE=3 SV=1	0.873802	0.861331	0.920825	0.885319	1.07798	1.16703	1.08753	1.11084	0.796979	0.00254734
A0A507QVR2	Histone chaperone	ASF1	Histone chaperone OS=Monascus purpureus OX=5098 GN=ASF1 PE=3 SV=1	0.865545	0.883445	0.906595	0.885195	1.11112	1.16597	1.05597	1.11102	0.796742	0.00263967
A0A507R2G7	Glucose-responsive transcription factor	RGT1	Glucose-responsive transcription factor OS=Monascus purpureus OX=5098 GN=RGT1 PE=4 SV=1	0.836435	0.955679	0.863218	0.885111	1.15184	1.11225	1.06909	1.11106	0.796637	0.00644012
A0A507QI55	Uncharacterized protein	MPDQ_003902	Uncharacterized protein OS=Monascus purpureus OX=5098 GN=MPDQ_003902 PE=3 SV=1	0.837291	0.935699	0.881905	0.884965	1.12508	1.15313	1.05505	1.11109	0.796487	0.00515719
A0A507R763	Cytochrome b subunit of succinate dehydrogenase, Sdh3p	SDH3	Cytochrome b subunit of succinate dehydrogenase, Sdh3p OS=Monascus purpureus OX=5098 GN=SDH3 PE=3 SV=1	0.857839	0.91078	0.885041	0.884553	1.0111	1.20151	1.12066	1.11109	0.796115	0.0167222
A0A507QWG7	Uncharacterized protein	MPDQ_007262	Uncharacterized protein OS=Monascus purpureus OX=5098 GN=MPDQ_007262 PE=4 SV=1	0.858229	0.910578	0.884247	0.884351	1.1176	1.11143	1.10634	1.11179	0.795432	0.000124206
A0A507QQ14	Transcription factor IIA subunit alpha	TOA1_1	Transcription factor IIA subunit alpha OS=Monascus purpureus OX=5098 GN=TOA1_1 PE=3 SV=1	0.909593	0.873652	0.869592	0.884279	1.07518	1.17174	1.08879	1.1119	0.795283	0.00224997
A0A507QNP0	Uncharacterized protein (Fragment)	MPDQ_000933	Uncharacterized protein (Fragment) OS=Monascus purpureus OX=5098 GN=MPDQ_000933 PE=3 SV=1	0.794014	0.981904	0.87626	0.884059	1.13077	1.12582	1.07851	1.1117	0.795232	0.0160958
A0A507R2J3	AMP-activated serine/threonine-protein kinase regulatory subunit	SNF4	AMP-activated serine/threonine-protein kinase regulatory subunit OS=Monascus purpureus OX=5098 GN=SNF4 PE=4 SV=1	0.908099	0.882216	0.862448	0.884254	1.10276	1.1442	1.08917	1.11204	0.795162	0.000423929
A0A507R8M8	Protein-tyrosine-phosphatase	MPDQ_003054	Protein-tyrosine-phosphatase OS=Monascus purpureus OX=5098 GN=MPDQ_003054 PE=4 SV=1	0.895718	0.890824	0.865524	0.884022	1.07292	1.12054	1.1428	1.11209	0.794919	0.000545787
A0A507QT50	Uncharacterized protein	MPDQ_006999	Uncharacterized protein OS=Monascus purpureus OX=5098 GN=MPDQ_006999 PE=4 SV=1	0.886539	0.889176	0.876196	0.883971	1.07622	1.13445	1.12563	1.1121	0.794865	0.000250998
A0A507QLE7	DNA replication ATP-dependent helicase/nuclease	DNA2	DNA replication ATP-dependent helicase/nuclease OS=Monascus purpureus OX=5098 GN=DNA2 PE=3 SV=1	0.864006	0.895447	0.89141	0.883621	1.04595	1.18611	1.10439	1.11215	0.794518	0.0054582
A0A507QW42	Endo/exonuclease/phosphatase domain-containing protein	MPDQ_007537	Endo/exonuclease/phosphatase domain-containing protein OS=Monascus purpureus OX=5098 GN=MPDQ_007537 PE=4 SV=1	0.920714	0.856822	0.872252	0.883263	1.04478	1.13393	1.15976	1.11282	0.793714	0.00448252
A0A507R1U8	Glycine decarboxylase subunit P	GCV2	Glycine decarboxylase subunit P OS=Monascus purpureus OX=5098 GN=GCV2 PE=3 SV=1	0.84761	0.907506	0.894356	0.883157	1.16981	1.10518	1.06418	1.11305	0.793453	0.00299708
A0A507QRW1	Uncharacterized protein	MPDQ_001425	Uncharacterized protein OS=Monascus purpureus OX=5098 GN=MPDQ_001425 PE=4 SV=1	0.871592	0.892421	0.88453	0.882848	1.03001	1.23385	1.07448	1.11278	0.79337	0.020874
A0A507QPX7	Uncharacterized protein	MPDQ_001556	Uncharacterized protein OS=Monascus purpureus OX=5098 GN=MPDQ_001556 PE=4 SV=1	0.786723	1.01824	0.842849	0.882604	1.17443	1.13329	1.03158	1.1131	0.792923	0.0476566
A0A507R010	Uncharacterized protein	MPDQ_005383	Uncharacterized protein OS=Monascus purpureus OX=5098 GN=MPDQ_005383 PE=4 SV=1	0.839667	0.863744	0.944576	0.882662	1.17082	1.11063	1.05921	1.11355	0.792655	0.00696592
A0A507QVT6	Peroxidase	CCP1	Peroxidase OS=Monascus purpureus OX=5098 GN=CCP1 PE=3 SV=1	0.832731	0.984233	0.830655	0.88254	1.1591	1.07798	1.10312	1.1134	0.792652	0.0147745
A0A507QRL0	Uncharacterized protein	MPDQ_007678	Uncharacterized protein OS=Monascus purpureus OX=5098 GN=MPDQ_007678 PE=3 SV=1	0.866491	0.885183	0.894313	0.881996	1.06126	1.14295	1.13708	1.11376	0.791907	0.00109309
A0A507QJY8	Translational elongation factor EF-1 alpha	TEF3	Translational elongation factor EF-1 alpha OS=Monascus purpureus OX=5098 GN=TEF3 PE=3 SV=1	0.795502	0.998914	0.851222	0.88188	1.1264	1.12389	1.09065	1.11365	0.791883	0.0199122
A0A507QS14	Putative glutathione-dependent formaldehyde-activating enzyme	MPDQ_007625	Putative glutathione-dependent formaldehyde-activating enzyme OS=Monascus purpureus OX=5098 GN=MPDQ_007625 PE=3 SV=1	0.897326	0.886606	0.862429	0.88212	1.21626	1.08742	1.03966	1.11445	0.79153	0.0124161
A0A507QYF7	Pyridox_oxase_2 domain-containing protein	MPDQ_003986	Pyridox_oxase_2 domain-containing protein OS=Monascus purpureus OX=5098 GN=MPDQ_003986 PE=4 SV=1	0.851167	0.910568	0.882906	0.881547	1.10241	1.14625	1.09401	1.11423	0.791175	0.00059328
A0A507R503	3,4-dihydroxy-2-butanone 4-phosphate synthase	RIB3	3,4-dihydroxy-2-butanone 4-phosphate synthase OS=Monascus purpureus OX=5098 GN=RIB3 PE=3 SV=1	0.810471	0.987801	0.84545	0.881241	1.08015	1.2106	1.05139	1.11405	0.791026	0.0333512
A0A507QKI6	Aminotran_1_2 domain-containing protein	MPDQ_002417	Aminotran_1_2 domain-containing protein OS=Monascus purpureus OX=5098 GN=MPDQ_002417 PE=4 SV=1	0.887347	0.882621	0.87437	0.881446	1.10937	1.15033	1.08393	1.11454	0.79086	0.000292592
A0A507R3W6	Proteasome subunit alpha type	MPDQ_000131	Proteasome subunit alpha type OS=Monascus purpureus OX=5098 GN=MPDQ_000131 PE=3 SV=1	0.846445	0.916598	0.881295	0.881446	1.16518	1.14342	1.03503	1.11454	0.79086	0.00663715
A0A507R4N0	Serine/threonine-protein phosphatase	CNA1	Serine/threonine-protein phosphatase OS=Monascus purpureus OX=5098 GN=CNA1 PE=3 SV=1	0.852738	0.906893	0.883466	0.881032	1.10256	1.13805	1.10354	1.11472	0.790364	0.00028057
A0A507R6R0	Uncharacterized protein	MPDQ_000095	Uncharacterized protein OS=Monascus purpureus OX=5098 GN=MPDQ_000095 PE=4 SV=1	0.825512	0.928142	0.887161	0.880272	1.06825	1.17862	1.09838	1.11508	0.789422	0.00615128
A0A507QWJ6	RING-type domain-containing protein	MPDQ_005306	RING-type domain-containing protein OS=Monascus purpureus OX=5098 GN=MPDQ_005306 PE=4 SV=1	0.819472	0.951426	0.870174	0.880358	1.13616	1.16184	1.04768	1.11523	0.789397	0.0104712
A0A507QHY4	UDP-N-acetylglucosamine transferase subunit ALG14	ALG14	UDP-N-acetylglucosamine transferase subunit ALG14 OS=Monascus purpureus OX=5098 GN=ALG14 PE=3 SV=1	0.857422	0.911819	0.871807	0.880349	1.10733	1.18443	1.05422	1.11533	0.78932	0.00465306
A0A507R1Q0	mRNA cleavage and polyadenylation factor subunit	CFT1	mRNA cleavage and polyadenylation factor subunit OS=Monascus purpureus OX=5098 GN=CFT1 PE=4 SV=1	0.899375	0.855377	0.885852	0.880202	1.05001	1.13092	1.16574	1.11556	0.789025	0.00302816
A0A507QNF7	PWWP domain-containing protein	MPDQ_001034	PWWP domain-containing protein OS=Monascus purpureus OX=5098 GN=MPDQ_001034 PE=4 SV=1	0.874384	0.875067	0.890865	0.880105	1.09635	1.14463	1.10606	1.11568	0.788852	0.000114789
A0A507QL23	Uncharacterized protein	MPDQ_003377	Uncharacterized protein OS=Monascus purpureus OX=5098 GN=MPDQ_003377 PE=3 SV=1	0.764955	0.999854	0.873924	0.879578	1.13409	1.10098	1.11196	1.11568	0.788381	0.0262096
A0A507QMW0	Rho GTPase protein rac1	RAC1	Rho GTPase protein rac1 OS=Monascus purpureus OX=5098 GN=RAC1 PE=4 SV=1	0.831625	0.924711	0.883009	0.879782	1.14969	1.1228	1.07535	1.11594	0.788375	0.00240868
A0A507R4T8	Serine/threonine protein kinase, AGC	NRC2	Serine/threonine protein kinase, AGC OS=Monascus purpureus OX=5098 GN=NRC2 PE=4 SV=1	0.857661	0.895368	0.886002	0.879677	1.09375	1.1168	1.13739	1.11598	0.788255	0.0001536
A0A507QID2	Uncharacterized protein	MPDQ_003713	Uncharacterized protein OS=Monascus purpureus OX=5098 GN=MPDQ_003713 PE=3 SV=1	0.854892	0.923729	0.860052	0.879558	1.08501	1.13331	1.1296	1.11598	0.788152	0.000942171
A0A507QZV6	UBC core domain-containing protein	MPDQ_005464	UBC core domain-containing protein OS=Monascus purpureus OX=5098 GN=MPDQ_005464 PE=3 SV=1	0.863321	0.942569	0.83187	0.879254	1.01504	1.15826	1.17454	1.11595	0.787897	0.0172976
A0A507QXP0	Vacuolar protein sorting-associated protein 29	VPS29	Vacuolar protein sorting-associated protein 29 OS=Monascus purpureus OX=5098 GN=VPS29 PE=3 SV=1	0.844175	0.920891	0.872609	0.879225	1.06977	1.15586	1.12284	1.11616	0.787725	0.00213733
A0A507R7P2	Chitin synthase, class 5	CHS5	Chitin synthase, class 5 OS=Monascus purpureus OX=5098 GN=CHS5 PE=3 SV=1	0.834292	0.93329	0.869539	0.87904	1.118	1.13548	1.09595	1.11648	0.787335	0.00158972
A0A507QYR0	DLH domain-containing protein	MPDQ_003663	DLH domain-containing protein OS=Monascus purpureus OX=5098 GN=MPDQ_003663 PE=4 SV=1	0.86527	0.884423	0.887822	0.879171	1.15076	1.11128	1.08815	1.11673	0.787275	0.000264779
A0A507QVY8	Usp domain-containing protein	MPDQ_005727	Usp domain-containing protein OS=Monascus purpureus OX=5098 GN=MPDQ_005727 PE=4 SV=1	0.853495	0.904676	0.879094	0.879089	1.14556	1.10005	1.10451	1.11671	0.787215	0.000328052
A0A507QRP1	Uncharacterized protein	MPDQ_001279	Uncharacterized protein OS=Monascus purpureus OX=5098 GN=MPDQ_001279 PE=4 SV=1	0.887566	0.894426	0.854341	0.878778	1.11918	1.10204	1.12991	1.11704	0.786701	8.70873e-05
A0A507QLK2	tRNA (guanine-N(7)-)-methyltransferase	TRM8	tRNA (guanine-N(7)-)-methyltransferase OS=Monascus purpureus OX=5098 GN=TRM8 PE=3 SV=1	0.813857	0.906225	0.915532	0.878538	1.20151	1.15286	0.997285	1.11722	0.786362	0.0265719
A0A507QVC5	Asparaginase	MPDQ_007548	Asparaginase OS=Monascus purpureus OX=5098 GN=MPDQ_007548 PE=4 SV=1	0.872873	0.883562	0.879407	0.878614	1.22362	1.08537	1.04378	1.11759	0.786171	0.0117909
A0A507QP24	Uncharacterized protein	MPDQ_001951	Uncharacterized protein OS=Monascus purpureus OX=5098 GN=MPDQ_001951 PE=4 SV=1	0.8499	0.887099	0.898607	0.878536	1.2499	1.09491	1.00816	1.11765	0.786053	0.0296223
A0A507R423	CAAX geranylgeranyltransferase alpha subunit	RAM2	CAAX geranylgeranyltransferase alpha subunit OS=Monascus purpureus OX=5098 GN=RAM2 PE=3 SV=1	0.853364	0.907448	0.872288	0.8777	1.00887	1.15896	1.18426	1.11736	0.785509	0.0136332
A0A507QNZ1	Uncharacterized protein	MPDQ_000792	Uncharacterized protein OS=Monascus purpureus OX=5098 GN=MPDQ_000792 PE=4 SV=1	0.764689	0.891821	0.975838	0.877449	1.11489	1.12602	1.11222	1.11771	0.78504	0.0174619
A0A507QP07	BZIP domain-containing protein	MPDQ_002865	BZIP domain-containing protein OS=Monascus purpureus OX=5098 GN=MPDQ_002865 PE=4 SV=1	0.858404	0.893841	0.880328	0.877524	1.11279	1.13186	1.1094	1.11801	0.784896	4.26028e-05
A0A507QHF3	Uncharacterized protein	MPDQ_004320	Uncharacterized protein OS=Monascus purpureus OX=5098 GN=MPDQ_004320 PE=4 SV=1	0.858406	0.891968	0.881695	0.877356	1.12639	1.1375	1.09077	1.11822	0.784601	0.000152276
A0A507R5P5	Uncharacterized protein	MPDQ_005561	Uncharacterized protein OS=Monascus purpureus OX=5098 GN=MPDQ_005561 PE=4 SV=1	0.786274	1.02778	0.816137	0.87673	1.09778	1.15471	1.10186	1.11812	0.784112	0.0366812
A0A507R0E1	Uncharacterized protein	MPDQ_005448	Uncharacterized protein OS=Monascus purpureus OX=5098 GN=MPDQ_005448 PE=4 SV=1	0.895442	0.854893	0.879698	0.876678	1.02666	1.15917	1.17009	1.11864	0.783701	0.00705701
A0A507QVD2	Uncharacterized protein	MPDQ_006863	Uncharacterized protein OS=Monascus purpureus OX=5098 GN=MPDQ_006863 PE=4 SV=1	0.917259	0.869159	0.843192	0.876537	1.06399	1.18168	1.11121	1.11896	0.783349	0.0039152
A0A507R135	Phospholipid-transporting ATPase	MPDQ_003646	Phospholipid-transporting ATPase OS=Monascus purpureus OX=5098 GN=MPDQ_003646 PE=3 SV=1	0.841847	0.925334	0.862422	0.876534	1.15666	1.12649	1.07377	1.11897	0.783337	0.00225331
A0A507QPW3	Uncharacterized protein	MPDQ_002315	Uncharacterized protein OS=Monascus purpureus OX=5098 GN=MPDQ_002315 PE=4 SV=1	0.896538	0.862578	0.869888	0.876335	1.05323	1.16833	1.13556	1.11904	0.783113	0.00245999
A0A507QNP9	Metallothionein expression activator	ACE2	Metallothionein expression activator OS=Monascus purpureus OX=5098 GN=ACE2 PE=4 SV=1	0.826736	0.905969	0.89472	0.875808	1.02842	1.1578	1.17098	1.11906	0.782625	0.00932415
A0A507R1Q7	Sterol 24-C-methyltransferase	ERG6	Sterol 24-C-methyltransferase OS=Monascus purpureus OX=5098 GN=ERG6 PE=3 SV=1	0.824856	0.927857	0.874735	0.875816	1.13629	1.16449	1.05754	1.11944	0.782371	0.00506828
A0A507QQM2	Zn(2)-C6 fungal-type domain-containing protein	MPDQ_001107	Zn(2)-C6 fungal-type domain-containing protein OS=Monascus purpureus OX=5098 GN=MPDQ_001107 PE=4 SV=1	0.787382	0.979886	0.860144	0.875804	1.19672	1.14594	1.01572	1.11946	0.782344	0.0351395
A0A507QQG2	Probable E3 ubiquitin ligase complex SCF subunit sconB	MPDQ_000995	Probable E3 ubiquitin ligase complex SCF subunit sconB OS=Monascus purpureus OX=5098 GN=MPDQ_000995 PE=3 SV=1	0.823406	0.91882	0.884108	0.875445	1.05002	1.2525	1.05555	1.11936	0.782095	0.0278212
A0A507QX12	Uncharacterized protein	MPDQ_006885	Uncharacterized protein OS=Monascus purpureus OX=5098 GN=MPDQ_006885 PE=4 SV=1	0.859775	0.895689	0.869792	0.875085	1.12453	1.10423	1.13219	1.12032	0.781105	5.51037e-05
A0A507QTM4	5_nucleotid_C domain-containing protein	MPDQ_000608	5_nucleotid_C domain-containing protein OS=Monascus purpureus OX=5098 GN=MPDQ_000608 PE=3 SV=1	0.79184	0.966221	0.866621	0.874894	1.13747	1.1697	1.05306	1.12007	0.781103	0.016154
A0A507R1V3	Golgi apyrase	YND1	Golgi apyrase OS=Monascus purpureus OX=5098 GN=YND1 PE=3 SV=1	0.925478	0.832241	0.868317	0.875346	1.16067	1.03347	1.16789	1.12068	0.781087	0.0088237
A0A507QK13	Uncharacterized protein	MPDQ_004286	Uncharacterized protein OS=Monascus purpureus OX=5098 GN=MPDQ_004286 PE=4 SV=1	0.873633	0.885411	0.865713	0.874919	1.04693	1.14406	1.16959	1.12019	0.781042	0.00290928
A0A507QKS2	PHB domain-containing protein	MPDQ_002366	PHB domain-containing protein OS=Monascus purpureus OX=5098 GN=MPDQ_002366 PE=3 SV=1	1.01803	0.75154	0.85711	0.87556	1.18994	1.07165	1.10168	1.12109	0.780989	0.0449687
A0A507QSZ0	Sm protein F	MPDQ_000621	Sm protein F OS=Monascus purpureus OX=5098 GN=MPDQ_000621 PE=3 SV=1	0.776397	0.977759	0.869188	0.874448	1.18111	1.12854	1.05219	1.12061	0.780331	0.0236279
A0A507QKG7	Uncharacterized protein	MPDQ_002469	Uncharacterized protein OS=Monascus purpureus OX=5098 GN=MPDQ_002469 PE=4 SV=1	0.852451	0.911663	0.858649	0.874255	1.11637	1.13614	1.11036	1.12095	0.779921	0.000265088
A0A507QKD3	C2H2-type domain-containing protein	MPDQ_002584	C2H2-type domain-containing protein OS=Monascus purpureus OX=5098 GN=MPDQ_002584 PE=4 SV=1	0.842865	0.916319	0.863161	0.874115	1.18886	1.06994	1.10536	1.12139	0.779495	0.00398306
A0A507R3Q0	Endoplasmic reticulum-Golgi intermediate compartment protein 3	ERGIC3	Endoplasmic reticulum-Golgi intermediate compartment protein 3 OS=Monascus purpureus OX=5098 GN=ERGIC3 PE=4 SV=1	0.864567	0.886491	0.870527	0.873861	1.05462	1.15476	1.15404	1.12114	0.779439	0.0018776
A0A507R4A2	Uncharacterized protein	MPDQ_007046	Uncharacterized protein OS=Monascus purpureus OX=5098 GN=MPDQ_007046 PE=4 SV=1	0.838795	0.90481	0.876899	0.873501	1.03708	1.17532	1.15133	1.12124	0.779048	0.00608706
A0A507R240	Uncharacterized protein	MPDQ_003850	Uncharacterized protein OS=Monascus purpureus OX=5098 GN=MPDQ_003850 PE=4 SV=1	0.835362	0.8929	0.892052	0.873438	1.10859	1.15556	1.10069	1.12161	0.778734	0.000634363
A0A507R7Z4	Peroxisome assembly protein (Peroxin-2)	PEX2	Peroxisome assembly protein (Peroxin-2) OS=Monascus purpureus OX=5098 GN=PEX2 PE=3 SV=1	0.834194	0.922821	0.862743	0.873253	1.11287	1.11913	1.13332	1.12177	0.778456	0.000753218
A0A507QP02	Lactamase_B domain-containing protein	MPDQ_000799	Lactamase_B domain-containing protein OS=Monascus purpureus OX=5098 GN=MPDQ_000799 PE=4 SV=1	0.926297	0.835425	0.858664	0.873462	1.15453	1.08556	1.12687	1.12232	0.778264	0.0018189
A0A507R0V9	Peroxin-7	PEX7	Peroxin-7 OS=Monascus purpureus OX=5098 GN=PEX7 PE=3 SV=1	0.852105	0.900844	0.866555	0.873168	1.11978	1.17255	1.07351	1.12194	0.778264	0.00148539
A0A507QPQ8	Uncharacterized protein	MPDQ_002369	Uncharacterized protein OS=Monascus purpureus OX=5098 GN=MPDQ_002369 PE=4 SV=1	0.891135	0.871664	0.856852	0.873217	1.10704	1.11146	1.14786	1.12212	0.778186	0.000107341
A0A507R8U4	Serine/threonine protein kinase	HRK1	Serine/threonine protein kinase OS=Monascus purpureus OX=5098 GN=HRK1 PE=4 SV=1	0.848804	0.897569	0.872342	0.872905	1.14386	1.1051	1.11805	1.12234	0.777757	0.000161119
A0A507QLM6	Uncharacterized protein	MPDQ_004518	Uncharacterized protein OS=Monascus purpureus OX=5098 GN=MPDQ_004518 PE=4 SV=1	0.874884	0.857244	0.885903	0.872677	1.1151	1.17429	1.07824	1.12254	0.77741	0.00102336
A0A507QXB0	Uncharacterized protein	MPDQ_005997	Uncharacterized protein OS=Monascus purpureus OX=5098 GN=MPDQ_005997 PE=4 SV=1	0.85517	0.898301	0.863817	0.872429	1.02697	1.09792	1.24211	1.12233	0.777336	0.0180629
A0A507R0A8	Mediator of RNA polymerase II transcription subunit 31	SOH1	Mediator of RNA polymerase II transcription subunit 31 OS=Monascus purpureus OX=5098 GN=SOH1 PE=3 SV=1	0.871385	0.859425	0.886358	0.872389	1.05816	1.15847	1.15109	1.12257	0.777133	0.0016618
A0A507QVM1	Uncharacterized protein	MPDQ_006881	Uncharacterized protein OS=Monascus purpureus OX=5098 GN=MPDQ_006881 PE=4 SV=1	0.855822	0.884327	0.877114	0.872421	1.15777	1.10725	1.10363	1.12288	0.776946	0.000210009
A0A507QUG6	Pyruvate decarboxylase	MPDQ_008167	Pyruvate decarboxylase OS=Monascus purpureus OX=5098 GN=MPDQ_008167 PE=3 SV=1	0.858113	0.900186	0.857417	0.871905	1.11657	1.1319	1.12098	1.12315	0.776305	7.17008e-05
A0A507R4B2	GDP/GTP exchange factor for ARF	GEA2	GDP/GTP exchange factor for ARF OS=Monascus purpureus OX=5098 GN=GEA2 PE=4 SV=1	0.850783	0.898545	0.865648	0.871659	1.14558	1.11368	1.11119	1.12348	0.775856	0.000149327
A0A507QM18	RNA helicase	DBP8	RNA helicase OS=Monascus purpureus OX=5098 GN=DBP8 PE=3 SV=1	0.977641	0.821187	0.816383	0.871737	1.03387	1.08273	1.25435	1.12365	0.775808	0.0418277
A0A507QLH4	Uncharacterized protein	MPDQ_001948	Uncharacterized protein OS=Monascus purpureus OX=5098 GN=MPDQ_001948 PE=4 SV=1	0.991102	0.783878	0.839423	0.871468	1.07945	1.12947	1.16356	1.12416	0.775217	0.0191727
A0A507QU91	Fatty acid hydroxylase domain-containing protein	MPDQ_007440	Fatty acid hydroxylase domain-containing protein OS=Monascus purpureus OX=5098 GN=MPDQ_007440 PE=4 SV=1	0.863375	0.825699	0.924161	0.871078	1.0174	1.07731	1.27643	1.12371	0.77518	0.0387855
A0A507QNM3	5'-deoxynucleotidase	MPDQ_000972	5'-deoxynucleotidase OS=Monascus purpureus OX=5098 GN=MPDQ_000972 PE=3 SV=1	0.858429	0.911601	0.842894	0.870975	1.10603	1.14385	1.12189	1.12392	0.77494	0.000423389
A0A507QW27	Zn(2)-C6 fungal-type domain-containing protein	MPDQ_007436	Zn(2)-C6 fungal-type domain-containing protein OS=Monascus purpureus OX=5098 GN=MPDQ_007436 PE=4 SV=1	0.846711	0.87689	0.890184	0.871262	1.29427	1.05672	1.02255	1.12452	0.774789	0.0427827
A0A507QRS9	Alpha-1,3-glucan synthase	AGS1	Alpha-1,3-glucan synthase OS=Monascus purpureus OX=5098 GN=AGS1 PE=3 SV=1	0.855644	0.87386	0.88332	0.870941	1.14325	1.12157	1.10773	1.12418	0.774733	4.27876e-05
A0A507QM63	Intermediate filament protein	MDM1	Intermediate filament protein OS=Monascus purpureus OX=5098 GN=MDM1 PE=3 SV=1	0.872736	0.886762	0.852869	0.870789	1.13859	1.16993	1.06439	1.12431	0.774513	0.00150906
A0A507R6R4	PALP domain-containing protein	MPDQ_006578	PALP domain-containing protein OS=Monascus purpureus OX=5098 GN=MPDQ_006578 PE=4 SV=1	0.831751	0.927471	0.852077	0.870433	1.13984	1.13081	1.10264	1.12443	0.774111	0.00123837
A0A507QTW1	Uncharacterized protein	MPDQ_000440	Uncharacterized protein OS=Monascus purpureus OX=5098 GN=MPDQ_000440 PE=4 SV=1	0.899013	0.829278	0.883072	0.870455	1.13844	1.11719	1.11898	1.12487	0.773826	0.000328893
A0A507R632	Protein fmp52, mitochondrial	FMP52	Protein fmp52, mitochondrial OS=Monascus purpureus OX=5098 GN=FMP52 PE=3 SV=1	0.882811	0.875965	0.85192	0.870232	1.0775	1.16551	1.13088	1.12463	0.773792	0.000733813
A0A507QI59	Histone H2A.Z-specific chaperone	CHZ1	Histone H2A.Z-specific chaperone OS=Monascus purpureus OX=5098 GN=CHZ1 PE=3 SV=1	0.927983	0.816625	0.866008	0.870205	1.03154	1.18682	1.15588	1.12475	0.77369	0.0113509
A0A507QPI3	Uncharacterized protein	MPDQ_002363	Uncharacterized protein OS=Monascus purpureus OX=5098 GN=MPDQ_002363 PE=4 SV=1	0.833441	0.905132	0.871383	0.869985	1.13133	1.12582	1.11742	1.12486	0.77342	0.000269338
A0A507QTW9	Uncharacterized protein	MPDQ_008212	Uncharacterized protein OS=Monascus purpureus OX=5098 GN=MPDQ_008212 PE=4 SV=1	0.835206	0.909159	0.86586	0.870075	1.18934	1.16322	1.02236	1.12497	0.773419	0.0104801
A0A507R1H7	Precorrin-2 dehydrogenase	MET8	Precorrin-2 dehydrogenase OS=Monascus purpureus OX=5098 GN=MET8 PE=4 SV=1	0.861853	0.903348	0.844572	0.869925	1.16487	1.08058	1.13018	1.12521	0.773123	0.00105145
A0A507QZE2	Uncharacterized protein	MPDQ_005795	Uncharacterized protein OS=Monascus purpureus OX=5098 GN=MPDQ_005795 PE=3 SV=1	0.926237	0.829888	0.853825	0.869983	1.17104	1.05936	1.14639	1.1256	0.772907	0.00457731
A0A507R5V4	Fe-ADH domain-containing protein	MPDQ_006646	Fe-ADH domain-containing protein OS=Monascus purpureus OX=5098 GN=MPDQ_006646 PE=4 SV=1	0.839081	0.919469	0.848925	0.869159	1.09332	1.18874	1.09413	1.1254	0.772313	0.00320767
A0A507R6G4	Transcription factor of the MADS box	MCM1	Transcription factor of the MADS box OS=Monascus purpureus OX=5098 GN=MCM1 PE=4 SV=1	0.846551	0.899727	0.859996	0.868758	1.14578	1.09939	1.1332	1.12612	0.771459	0.000260964
A0A507QHW4	Uncharacterized protein (Fragment)	MPDQ_006301	Uncharacterized protein (Fragment) OS=Monascus purpureus OX=5098 GN=MPDQ_006301 PE=4 SV=1	0.946521	0.85748	0.802158	0.86872	1.08631	1.07188	1.22111	1.12643	0.771212	0.0153326
A0A507QPA5	Uncharacterized protein	MPDQ_002570	Uncharacterized protein OS=Monascus purpureus OX=5098 GN=MPDQ_002570 PE=4 SV=1	0.875643	0.881923	0.847871	0.868479	1.11358	1.00121	1.26468	1.12649	0.770959	0.0285995
A0A507QVX4	AB hydrolase-1 domain-containing protein	MPDQ_007584	AB hydrolase-1 domain-containing protein OS=Monascus purpureus OX=5098 GN=MPDQ_007584 PE=4 SV=1	0.866145	0.888262	0.850791	0.868399	1.13807	1.14849	1.09287	1.12648	0.7709	0.000217972
A0A507QQ84	GTP:AMP phosphotransferase, mitochondrial	ADK2	GTP:AMP phosphotransferase, mitochondrial OS=Monascus purpureus OX=5098 GN=ADK2 PE=3 SV=1	0.802324	0.958182	0.844399	0.868302	1.19631	1.16474	1.01813	1.12639	0.770869	0.0230459
A0A507QN32	V-type proton ATPase subunit H	VMA13	V-type proton ATPase subunit H OS=Monascus purpureus OX=5098 GN=VMA13 PE=3 SV=1	0.823602	0.883839	0.896546	0.867996	1.10886	1.10272	1.16822	1.1266	0.770455	0.00108718
A0A507QMR6	pH-response regulator protein palA/rim20	RIM20	pH-response regulator protein palA/rim20 OS=Monascus purpureus OX=5098 GN=RIM20 PE=4 SV=1	0.864145	0.873165	0.866251	0.867854	1.08675	1.13248	1.16118	1.1268	0.770192	0.000289921
A0A507R3Y2	Uncharacterized protein	MPDQ_007878	Uncharacterized protein OS=Monascus purpureus OX=5098 GN=MPDQ_007878 PE=3 SV=1	0.870924	0.860866	0.872093	0.867961	1.21462	1.10841	1.05884	1.12729	0.769953	0.00490635
A0A507R2Q7	Pinin_SDK_memA domain-containing protein	MPDQ_007091	Pinin_SDK_memA domain-containing protein OS=Monascus purpureus OX=5098 GN=MPDQ_007091 PE=3 SV=1	0.876156	0.868074	0.858552	0.867594	1.09425	1.21636	1.07054	1.12705	0.769793	0.00466062
A0A507QL67	MFS domain-containing protein	MPDQ_004505	MFS domain-containing protein OS=Monascus purpureus OX=5098 GN=MPDQ_004505 PE=4 SV=1	0.843361	0.869676	0.889094	0.867377	1.09408	1.13838	1.14908	1.12718	0.76951	0.000265315
A0A507R0B0	Small nuclear ribonucleoprotein E	SME1	Small nuclear ribonucleoprotein E OS=Monascus purpureus OX=5098 GN=SME1 PE=3 SV=1	0.837627	0.903784	0.859767	0.867059	1.05474	1.17949	1.14734	1.12719	0.769222	0.00350026
A0A507QVD8	Transcription initiation factor IIA subunit 2	TOA2	Transcription initiation factor IIA subunit 2 OS=Monascus purpureus OX=5098 GN=TOA2 PE=3 SV=1	0.831131	0.893084	0.876849	0.867021	1.06656	1.15033	1.16498	1.12729	0.76912	0.00190787
A0A507R789	Endo-1,3(4)-beta-glucanase	MPDQ_002994	Endo-1,3(4)-beta-glucanase OS=Monascus purpureus OX=5098 GN=MPDQ_002994 PE=3 SV=1	0.822137	0.929036	0.850413	0.867196	1.20043	1.17719	1.00501	1.12754	0.769102	0.0199548
A0A507R656	Small nuclear ribonucleoprotein Sm D1	SMD1	Small nuclear ribonucleoprotein Sm D1 OS=Monascus purpureus OX=5098 GN=SMD1 PE=3 SV=1	0.848832	0.863601	0.888329	0.866921	1.00945	1.19277	1.1795	1.12724	0.769066	0.0123607
A0A507R635	Uncharacterized protein	MPDQ_000873	Uncharacterized protein OS=Monascus purpureus OX=5098 GN=MPDQ_000873 PE=4 SV=1	0.807651	0.89593	0.897117	0.866899	1.19931	1.03622	1.14828	1.12794	0.768568	0.00990861
A0A507QTY5	Peroxin-13	PEX13	Peroxin-13 OS=Monascus purpureus OX=5098 GN=PEX13 PE=3 SV=1	0.832705	0.847831	0.918501	0.866346	0.986847	1.14832	1.24786	1.12768	0.768257	0.0315051
A0A507QZR4	U6 snRNA-associated Sm-like protein LSm6	MPDQ_002542	U6 snRNA-associated Sm-like protein LSm6 OS=Monascus purpureus OX=5098 GN=MPDQ_002542 PE=4 SV=1	0.800508	0.880292	0.918895	0.866565	1.1547	1.1182	1.11107	1.12799	0.768239	0.00220083
A0A507QPT9	Uncharacterized protein	MPDQ_002439	Uncharacterized protein OS=Monascus purpureus OX=5098 GN=MPDQ_002439 PE=3 SV=1	0.824012	0.905917	0.868953	0.866294	1.10739	1.17774	1.099	1.12804	0.767963	0.0016031
A0A507QVF3	Uncharacterized protein	MPDQ_002343	Uncharacterized protein OS=Monascus purpureus OX=5098 GN=MPDQ_002343 PE=4 SV=1	0.824362	0.915074	0.859101	0.866179	1.07184	1.21803	1.09398	1.12795	0.767923	0.00761937
A0A507QS77	GTP cyclohydrolase 1	GCH1	GTP cyclohydrolase 1 OS=Monascus purpureus OX=5098 GN=GCH1 PE=3 SV=1	0.828534	0.931993	0.838528	0.866352	1.22811	1.10908	1.04833	1.12851	0.767695	0.0135602
A0A507QPR7	Uncharacterized protein	MPDQ_000427	Uncharacterized protein OS=Monascus purpureus OX=5098 GN=MPDQ_000427 PE=4 SV=1	0.865753	0.896126	0.836746	0.866208	1.16362	1.08404	1.13821	1.12862	0.767491	0.000833402
A0A507QK24	Uncharacterized protein	MPDQ_003913	Uncharacterized protein OS=Monascus purpureus OX=5098 GN=MPDQ_003913 PE=3 SV=1	0.852026	0.895198	0.85107	0.866098	1.13863	1.17213	1.0747	1.12849	0.767487	0.00121554
A0A507R8I8	AB hydrolase-1 domain-containing protein	MPDQ_003013	AB hydrolase-1 domain-containing protein OS=Monascus purpureus OX=5098 GN=MPDQ_003013 PE=4 SV=1	0.899293	0.841891	0.857393	0.866192	1.11584	1.11521	1.1549	1.12865	0.767457	0.000262849
A0A507QZG6	Uncharacterized protein	MPDQ_005739	Uncharacterized protein OS=Monascus purpureus OX=5098 GN=MPDQ_005739 PE=4 SV=1	0.860748	0.881557	0.855532	0.865946	1.22042	1.06698	1.09994	1.12911	0.766925	0.00511445
A0A507QK05	BTB domain-containing protein	MPDQ_004300	BTB domain-containing protein OS=Monascus purpureus OX=5098 GN=MPDQ_004300 PE=4 SV=1	0.87297	0.856925	0.86697	0.865622	1.0854	1.19881	1.1023	1.12884	0.766826	0.00179097
A0A507QQJ4	Zn(2)-C6 fungal-type domain-containing protein	MPDQ_008128	Zn(2)-C6 fungal-type domain-containing protein OS=Monascus purpureus OX=5098 GN=MPDQ_008128 PE=4 SV=1	0.916111	0.822695	0.858595	0.8658	1.1237	1.13816	1.12552	1.12913	0.766789	0.000672462
A0A507QRW8	Uncharacterized protein	MPDQ_001341	Uncharacterized protein OS=Monascus purpureus OX=5098 GN=MPDQ_001341 PE=4 SV=1	0.878901	0.80327	0.914318	0.865496	1.00502	1.17521	1.20609	1.12877	0.766759	0.0202878
A0A507QP96	C-type lectin domain-containing protein	MPDQ_002698	C-type lectin domain-containing protein OS=Monascus purpureus OX=5098 GN=MPDQ_002698 PE=4 SV=1	0.781174	0.94065	0.874878	0.865567	1.19937	1.12356	1.06373	1.12889	0.766745	0.0122532
A0A507QJT5	Ribonuclease T(2)	RNY1_2	Ribonuclease T(2) OS=Monascus purpureus OX=5098 GN=RNY1_2 PE=3 SV=1	0.859721	0.867521	0.869586	0.865609	1.15729	1.10305	1.12712	1.12915	0.7666	7.90476e-05
A0A507R311	Uncharacterized protein	MPDQ_001796	Uncharacterized protein OS=Monascus purpureus OX=5098 GN=MPDQ_001796 PE=4 SV=1	0.842143	0.902401	0.851569	0.865371	1.11051	1.16328	1.11319	1.12899	0.766499	0.000485941
A0A507QQX0	Uncharacterized protein	MPDQ_001030	Uncharacterized protein OS=Monascus purpureus OX=5098 GN=MPDQ_001030 PE=4 SV=1	0.870658	0.840129	0.885902	0.865563	1.25645	1.07556	1.05713	1.12971	0.766179	0.0152999
A0A507R8K8	CMD domain-containing protein	MPDQ_003033	CMD domain-containing protein OS=Monascus purpureus OX=5098 GN=MPDQ_003033 PE=4 SV=1	0.819165	0.912743	0.863424	0.865111	1.19043	1.17879	1.01904	1.12942	0.765976	0.0126988
A0A507QTM3	Uncharacterized protein	MPDQ_000606	Uncharacterized protein OS=Monascus purpureus OX=5098 GN=MPDQ_000606 PE=4 SV=1	0.842976	0.873216	0.87854	0.864911	1.12123	1.16755	1.09974	1.12951	0.765742	0.000318627
A0A507QW73	Uncharacterized protein	MPDQ_006670	Uncharacterized protein OS=Monascus purpureus OX=5098 GN=MPDQ_006670 PE=4 SV=1	0.9392	0.775082	0.881648	0.86531	1.24425	1.12529	1.02121	1.13025	0.765591	0.0300593
A0A507QYV8	Nudix hydrolase domain-containing protein	MPDQ_005318	Nudix hydrolase domain-containing protein OS=Monascus purpureus OX=5098 GN=MPDQ_005318 PE=4 SV=1	0.858368	0.88126	0.854357	0.864662	1.0809	1.15271	1.1553	1.12964	0.765434	0.000505233
A0A507QV97	PKS_ER domain-containing protein	MPDQ_007979	PKS_ER domain-containing protein OS=Monascus purpureus OX=5098 GN=MPDQ_007979 PE=3 SV=1	0.904396	0.821899	0.867709	0.864668	1.13544	1.05253	1.20275	1.13024	0.765031	0.00585356
A0A507QY60	Metallophos domain-containing protein	MPDQ_004085	Metallophos domain-containing protein OS=Monascus purpureus OX=5098 GN=MPDQ_004085 PE=4 SV=1	0.878248	0.865123	0.850168	0.864513	1.15072	1.13487	1.10495	1.13018	0.764934	7.11508e-05
A0A507QVZ4	Cell cycle RNA binding protein whi3	WHI3	Cell cycle RNA binding protein whi3 OS=Monascus purpureus OX=5098 GN=WHI3 PE=4 SV=1	0.829569	0.923962	0.838735	0.864089	1.15908	1.12805	1.10377	1.1303	0.764477	0.00144455
A0A507R610	Protein nrde2	NRDE2	Protein nrde2 OS=Monascus purpureus OX=5098 GN=NRDE2 PE=3 SV=1	0.901118	0.857044	0.834376	0.864179	1.19215	1.15013	1.04995	1.13075	0.764256	0.00458872
A0A507QR98	APH domain-containing protein	MPDQ_001593	APH domain-containing protein OS=Monascus purpureus OX=5098 GN=MPDQ_001593 PE=4 SV=1	0.795993	0.926017	0.867732	0.863247	1.01176	1.26646	1.1124	1.1302	0.763798	0.0324656
A0A507QU00	Uncharacterized protein	MPDQ_006677	Uncharacterized protein OS=Monascus purpureus OX=5098 GN=MPDQ_006677 PE=4 SV=1	0.847577	0.89294	0.850616	0.863711	1.18751	1.12067	1.0845	1.1309	0.76374	0.00134497
A0A507QM29	Uncharacterized protein	MPDQ_003892	Uncharacterized protein OS=Monascus purpureus OX=5098 GN=MPDQ_003892 PE=4 SV=1	0.852308	0.853128	0.885545	0.86366	1.13646	1.11282	1.14322	1.13084	0.763736	4.84369e-05
A0A507R5Z2	Karyopherin beta	KAP95	Karyopherin beta OS=Monascus purpureus OX=5098 GN=KAP95 PE=3 SV=1	0.835518	0.894168	0.860278	0.863322	1.14285	1.14946	1.10067	1.13099	0.76333	0.000304197
A0A507QZ31	Glutamate synthase [NADH]	GLT1	Glutamate synthase [NADH] OS=Monascus purpureus OX=5098 GN=GLT1 PE=3 SV=1	0.870112	0.865322	0.854884	0.863439	1.18842	1.13159	1.07384	1.13128	0.76324	0.00130899
A0A507QTR6	Uncharacterized protein	MPDQ_007558	Uncharacterized protein OS=Monascus purpureus OX=5098 GN=MPDQ_007558 PE=4 SV=1	0.818789	0.913774	0.856217	0.862927	1.07129	1.19926	1.1222	1.13092	0.763034	0.00443906
A0A507QPC1	Protein transport protein SFT2	SFT2	Protein transport protein SFT2 OS=Monascus purpureus OX=5098 GN=SFT2 PE=3 SV=1	0.840913	0.88145	0.866603	0.862988	1.06902	1.19276	1.13124	1.13101	0.763028	0.00205433
A0A507R3S4	SSD domain-containing protein	MPDQ_000080	SSD domain-containing protein OS=Monascus purpureus OX=5098 GN=MPDQ_000080 PE=3 SV=1	0.864938	0.869698	0.854929	0.863188	1.14474	1.09498	1.1543	1.13134	0.762979	0.000143214
A0A507QT75	RING-type domain-containing protein	MPDQ_006944	RING-type domain-containing protein OS=Monascus purpureus OX=5098 GN=MPDQ_006944 PE=4 SV=1	0.897597	0.832986	0.858987	0.86319	1.1178	1.12045	1.15597	1.13141	0.762935	0.000280956
A0A507R5C9	Lactamase_B domain-containing protein	MPDQ_000888	Lactamase_B domain-containing protein OS=Monascus purpureus OX=5098 GN=MPDQ_000888 PE=3 SV=1	0.842349	0.917111	0.829349	0.862936	1.1225	1.13679	1.13449	1.13126	0.762809	0.000635856
A0A507QZ90	HMG box domain-containing protein	MPDQ_003073	HMG box domain-containing protein OS=Monascus purpureus OX=5098 GN=MPDQ_003073 PE=4 SV=1	0.844357	0.872066	0.872061	0.862828	1.06127	1.16062	1.17165	1.13118	0.762767	0.00178485
A0A507R0Y6	Alpha,alpha-trehalase	ATH1	Alpha,alpha-trehalase OS=Monascus purpureus OX=5098 GN=ATH1 PE=4 SV=1	0.826398	0.906646	0.854962	0.862668	1.2401	1.08471	1.07114	1.13198	0.762087	0.0103452
A0A507R0C1	Uncharacterized protein	MPDQ_002560	Uncharacterized protein OS=Monascus purpureus OX=5098 GN=MPDQ_002560 PE=3 SV=1	0.889701	0.851935	0.844685	0.862107	1.07634	1.15228	1.16778	1.13213	0.761489	0.00101851
A0A507R557	APH domain-containing protein	MPDQ_000507	APH domain-containing protein OS=Monascus purpureus OX=5098 GN=MPDQ_000507 PE=4 SV=1	0.878366	0.846454	0.861087	0.861969	1.08895	1.16124	1.1466	1.13226	0.761279	0.000349202
A0A507QY55	Regulator of (H+)-ATPase in vacuolar membrane	RAV1	Regulator of (H+)-ATPase in vacuolar membrane OS=Monascus purpureus OX=5098 GN=RAV1 PE=4 SV=1	0.871431	0.852101	0.862343	0.861958	1.10773	1.15076	1.13847	1.13232	0.761232	4.19287e-05
A0A507QVM0	t-SNARE coiled-coil homology domain-containing protein	MPDQ_007666	t-SNARE coiled-coil homology domain-containing protein OS=Monascus purpureus OX=5098 GN=MPDQ_007666 PE=4 SV=1	0.837864	0.886807	0.860289	0.861653	1.06159	1.17728	1.15769	1.13219	0.761052	0.00214961
A0A507QV66	FYVE-type domain-containing protein	MPDQ_007774	FYVE-type domain-containing protein OS=Monascus purpureus OX=5098 GN=MPDQ_007774 PE=4 SV=1	0.893836	0.832771	0.858697	0.861768	1.16399	1.10488	1.1298	1.13289	0.760681	0.000387125
A0A507QW92	DNA polymerase lambda	MPDQ_006690	DNA polymerase lambda OS=Monascus purpureus OX=5098 GN=MPDQ_006690 PE=4 SV=1	0.818689	0.958053	0.806542	0.861095	1.05598	1.11869	1.22289	1.13252	0.760334	0.016877
A0A507QXC2	FAD_binding_3 domain-containing protein	MPDQ_004767	FAD_binding_3 domain-containing protein OS=Monascus purpureus OX=5098 GN=MPDQ_004767 PE=4 SV=1	0.879882	0.791858	0.913048	0.861596	1.27546	1.06692	1.05826	1.13355	0.760088	0.0269492
A0A507QPM7	Amino_oxidase domain-containing protein	MPDQ_000495	Amino_oxidase domain-containing protein OS=Monascus purpureus OX=5098 GN=MPDQ_000495 PE=4 SV=1	0.81174	0.89661	0.874984	0.861112	1.14665	1.14153	1.11061	1.13293	0.760074	0.00061646
A0A507R2V9	Uncharacterized protein	MPDQ_001146	Uncharacterized protein OS=Monascus purpureus OX=5098 GN=MPDQ_001146 PE=4 SV=1	0.804197	0.93014	0.848769	0.861035	1.15796	1.1387	1.10221	1.13296	0.759989	0.00252265
A0A507QLX4	RHOMBOID-like protein	MPDQ_001720	RHOMBOID-like protein OS=Monascus purpureus OX=5098 GN=MPDQ_001720 PE=3 SV=1	0.895047	0.850892	0.837795	0.861245	1.16005	1.14474	1.09508	1.13329	0.759952	0.000483032
A0A507QWK1	Uncharacterized protein	MPDQ_006405	Uncharacterized protein OS=Monascus purpureus OX=5098 GN=MPDQ_006405 PE=4 SV=1	0.827262	0.906229	0.847675	0.860389	1.12818	1.15713	1.11534	1.13355	0.759022	0.000514396
A0A507QZB1	FCP1 homology domain-containing protein	MPDQ_003094	FCP1 homology domain-containing protein OS=Monascus purpureus OX=5098 GN=MPDQ_003094 PE=4 SV=1	0.891426	0.85658	0.832878	0.860295	1.14493	1.12331	1.13403	1.13409	0.758578	0.000111629
A0A507QV81	A_deaminase domain-containing protein	MPDQ_007794	A_deaminase domain-containing protein OS=Monascus purpureus OX=5098 GN=MPDQ_007794 PE=4 SV=1	0.786254	0.981537	0.811779	0.859857	1.16541	1.16222	1.074	1.13388	0.758334	0.0159029
A0A507QL56	3-phytase	MPDQ_004937	3-phytase OS=Monascus purpureus OX=5098 GN=MPDQ_004937 PE=3 SV=1	0.78458	0.961519	0.833433	0.859844	1.17086	1.21018	1.02064	1.13389	0.758311	0.0248168
A0A507QLW1	Uncharacterized protein	MPDQ_001805	Uncharacterized protein OS=Monascus purpureus OX=5098 GN=MPDQ_001805 PE=4 SV=1	0.852619	0.868165	0.858127	0.859637	1.06802	1.1751	1.15934	1.13415	0.757956	0.00123403
A0A507QKS8	Uncharacterized protein	MPDQ_003551	Uncharacterized protein OS=Monascus purpureus OX=5098 GN=MPDQ_003551 PE=4 SV=1	0.876276	0.857821	0.844458	0.859518	1.16081	1.11003	1.13359	1.13481	0.757412	9.17757e-05
A0A507QSU4	Inositol-pentakisphosphate 2-kinase	IPK1	Inositol-pentakisphosphate 2-kinase OS=Monascus purpureus OX=5098 GN=IPK1 PE=3 SV=1	0.830517	0.88529	0.862282	0.859363	1.15397	1.17075	1.07917	1.13463	0.757396	0.00104278
A0A507QQT2	PKS_ER domain-containing protein	MPDQ_001842	PKS_ER domain-containing protein OS=Monascus purpureus OX=5098 GN=MPDQ_001842 PE=4 SV=1	0.805432	0.938838	0.833346	0.859205	1.20221	1.16425	1.03785	1.13477	0.75716	0.0127074
A0A507QWX6	1,3-beta-D-glucan-UDP glucosyltransferase	FKS1	1,3-beta-D-glucan-UDP glucosyltransferase OS=Monascus purpureus OX=5098 GN=FKS1 PE=3 SV=1	0.836618	0.893718	0.847374	0.859236	1.16204	1.13565	1.10677	1.13482	0.757157	0.00031263
A0A507QN89	SHSP domain-containing protein	MPDQ_001102	SHSP domain-containing protein OS=Monascus purpureus OX=5098 GN=MPDQ_001102 PE=3 SV=1	0.847703	0.865842	0.863818	0.859121	1.09645	1.17328	1.13443	1.13472	0.75712	0.000273718
A0A507QQ54	Uncharacterized protein	MPDQ_000308	Uncharacterized protein OS=Monascus purpureus OX=5098 GN=MPDQ_000308 PE=4 SV=1	0.889864	0.852853	0.833762	0.858826	0.97033	1.27257	1.16086	1.13459	0.756949	0.0372086
A0A507QNI9	Uncharacterized protein	MPDQ_003229	Uncharacterized protein OS=Monascus purpureus OX=5098 GN=MPDQ_003229 PE=4 SV=1	0.790578	0.974216	0.812457	0.859084	1.25187	1.14398	1.00909	1.13498	0.756917	0.0387458
A0A507QIY3	Alkaline protease 1	MPDQ_003399	Alkaline protease 1 OS=Monascus purpureus OX=5098 GN=MPDQ_003399 PE=3 SV=1	0.767209	0.978142	0.830896	0.858749	1.22333	1.135	1.04689	1.13507	0.756559	0.0265744
A0A507R2E2	F-box domain-containing protein	MPDQ_006619	F-box domain-containing protein OS=Monascus purpureus OX=5098 GN=MPDQ_006619 PE=4 SV=1	0.855	0.909667	0.811002	0.858556	1.12409	1.12968	1.15225	1.13534	0.75621	0.000748197
A0A507R088	Protein kinase domain-containing protein	MPDQ_001741	Protein kinase domain-containing protein OS=Monascus purpureus OX=5098 GN=MPDQ_001741 PE=4 SV=1	0.844087	0.839499	0.89154	0.858375	1.13369	1.14318	1.12997	1.13561	0.75587	8.45503e-05
A0A507QX56	Uncharacterized protein	MPDQ_005247	Uncharacterized protein OS=Monascus purpureus OX=5098 GN=MPDQ_005247 PE=4 SV=1	0.842579	0.882815	0.848034	0.85781	1.18804	1.09198	1.12892	1.13631	0.754906	0.000816494
A0A507R4P0	Uncharacterized protein	MPDQ_002495	Uncharacterized protein OS=Monascus purpureus OX=5098 GN=MPDQ_002495 PE=4 SV=1	0.852719	0.899729	0.816331	0.85626	1.11943	1.15734	1.13544	1.1374	0.752821	0.000448365
A0A1B2CT54	Esterase Lip2	lip2	Esterase Lip2 OS=Monascus purpureus OX=5098 GN=lip2 PE=2 SV=1	0.820803	0.891783	0.855732	0.856106	1.11437	1.14564	1.15224	1.13742	0.752677	0.000283136
A0A507QHG1	Uncharacterized protein	MPDQ_004307	Uncharacterized protein OS=Monascus purpureus OX=5098 GN=MPDQ_004307 PE=4 SV=1	0.879005	0.825075	0.864787	0.856289	1.13701	1.1254	1.15075	1.13772	0.752637	9.19309e-05
A0A507QPI6	Uncharacterized protein	MPDQ_000622	Uncharacterized protein OS=Monascus purpureus OX=5098 GN=MPDQ_000622 PE=4 SV=1	0.899518	0.828301	0.839964	0.855928	1.10887	1.17104	1.13401	1.13797	0.752152	0.000585351
A0A507QSF6	Uncharacterized protein	MPDQ_007263	Uncharacterized protein OS=Monascus purpureus OX=5098 GN=MPDQ_007263 PE=4 SV=1	0.796392	0.834193	0.935558	0.855381	1.12348	1.18051	1.11026	1.13808	0.751597	0.00378906
A0A507QWM9	MFS domain-containing protein	MPDQ_006454	MFS domain-containing protein OS=Monascus purpureus OX=5098 GN=MPDQ_006454 PE=4 SV=1	0.797709	0.935213	0.831296	0.85474	1.10093	1.17374	1.14056	1.13841	0.750819	0.00363372
A0A507QT12	ANK_REP_REGION domain-containing protein	MPDQ_000829	ANK_REP_REGION domain-containing protein OS=Monascus purpureus OX=5098 GN=MPDQ_000829 PE=3 SV=1	0.833185	0.870071	0.860781	0.854679	1.12812	1.11836	1.17019	1.13889	0.750449	0.00012573
A0A507QZ16	PfkB domain-containing protein	MPDQ_003811	PfkB domain-containing protein OS=Monascus purpureus OX=5098 GN=MPDQ_003811 PE=4 SV=1	0.84127	0.862061	0.860377	0.85457	1.09212	1.1919	1.13245	1.13882	0.750397	0.000669073
A0A507QVS2	6-hydroxymethyl-7,8-dihydropterin pyrophosphokinase	FOL1	6-hydroxymethyl-7,8-dihydropterin pyrophosphokinase OS=Monascus purpureus OX=5098 GN=FOL1 PE=3 SV=1	0.894376	0.805974	0.86284	0.854397	1.00479	1.23515	1.17679	1.13891	0.750188	0.0182394
A0A507QLS7	Uncharacterized protein	MPDQ_001861	Uncharacterized protein OS=Monascus purpureus OX=5098 GN=MPDQ_001861 PE=4 SV=1	0.850126	0.855004	0.858255	0.854462	1.14356	1.13289	1.14125	1.13923	0.750032	2.35962e-07
A0A507QXB8	Uncharacterized protein	MPDQ_006906	Uncharacterized protein OS=Monascus purpureus OX=5098 GN=MPDQ_006906 PE=4 SV=1	0.828627	0.84195	0.891885	0.854154	1.11595	1.14352	1.15851	1.13933	0.7497	0.0002406
A0A507QP65	Adenine phosphoribosyltransferase	APT1	Adenine phosphoribosyltransferase OS=Monascus purpureus OX=5098 GN=APT1 PE=3 SV=1	0.881853	0.831164	0.849047	0.854021	1.07696	1.11963	1.22207	1.13955	0.749434	0.00330331
A0A507QN68	Phospholipid scramblase 1	PLS1	Phospholipid scramblase 1 OS=Monascus purpureus OX=5098 GN=PLS1 PE=4 SV=1	0.849748	0.864741	0.846537	0.853675	1.06634	1.18267	1.16971	1.13958	0.749117	0.00154653
A0A507R210	F-box protein: endocytic membrane traffic, recycling ReCYcling 1	RCY1	F-box protein: endocytic membrane traffic, recycling ReCYcling 1 OS=Monascus purpureus OX=5098 GN=RCY1 PE=4 SV=1	0.802022	0.924432	0.83385	0.853434	1.03052	1.14812	1.23949	1.13938	0.749035	0.0155699
A0A507QKT4	Uncharacterized protein	MPDQ_003744	Uncharacterized protein OS=Monascus purpureus OX=5098 GN=MPDQ_003744 PE=4 SV=1	0.896335	0.803743	0.861058	0.853712	1.19861	1.1016	1.12115	1.14045	0.748573	0.00201759
A0A507QYH6	SUN domain-containing protein	MPDQ_006437	SUN domain-containing protein OS=Monascus purpureus OX=5098 GN=MPDQ_006437 PE=4 SV=1	0.869271	0.845372	0.845137	0.85326	1.07333	1.17783	1.16914	1.1401	0.748406	0.00113337
A0A507R616	Uncharacterized protein	MPDQ_006147	Uncharacterized protein OS=Monascus purpureus OX=5098 GN=MPDQ_006147 PE=4 SV=1	0.915006	0.830917	0.813819	0.853247	1.09644	1.12053	1.20445	1.14048	0.74815	0.00316089
A0A507QMK1	Amidase domain-containing protein	MPDQ_003594	Amidase domain-containing protein OS=Monascus purpureus OX=5098 GN=MPDQ_003594 PE=4 SV=1	0.852748	0.890997	0.81596	0.853235	1.26409	1.12768	1.03059	1.14079	0.747933	0.0155506
A0A507QVM7	Amine oxidase	MPDQ_007609	Amine oxidase OS=Monascus purpureus OX=5098 GN=MPDQ_007609 PE=3 SV=1	0.852162	0.833471	0.872903	0.852845	1.25069	1.08826	1.08473	1.14123	0.747304	0.00670862
A0A507QNR2	Uncharacterized protein	MPDQ_002120	Uncharacterized protein OS=Monascus purpureus OX=5098 GN=MPDQ_002120 PE=4 SV=1	0.934063	0.825742	0.798683	0.85283	1.21323	1.09932	1.11176	1.14144	0.747155	0.00626094
A0A507QN43	Uncharacterized protein	MPDQ_003227	Uncharacterized protein OS=Monascus purpureus OX=5098 GN=MPDQ_003227 PE=4 SV=1	0.872918	0.845809	0.837934	0.85222	1.12175	1.17971	1.12232	1.14126	0.746736	0.000192158
A0A507R0A7	Serine palmitoyltransferase component	LCB2	Serine palmitoyltransferase component OS=Monascus purpureus OX=5098 GN=LCB2 PE=4 SV=1	0.841171	0.859797	0.852931	0.8513	1.01105	1.20442	1.20896	1.14148	0.745789	0.0113918
A0A507QKL3	Uncharacterized protein	MPDQ_005026	Uncharacterized protein OS=Monascus purpureus OX=5098 GN=MPDQ_005026 PE=4 SV=1	0.78841	0.899858	0.865976	0.851415	1.25001	1.11425	1.06212	1.14213	0.745465	0.01105
A0A507QTH4	45 kDa subunit of RNA polymerase II	RPB3	45 kDa subunit of RNA polymerase II OS=Monascus purpureus OX=5098 GN=RPB3 PE=3 SV=1	0.784574	0.915164	0.853553	0.851097	1.17825	1.14844	1.09947	1.14205	0.745235	0.00274817
A0A507QR66	SRR1 domain-containing protein	MPDQ_007908	SRR1 domain-containing protein OS=Monascus purpureus OX=5098 GN=MPDQ_007908 PE=4 SV=1	0.711197	0.99181	0.848234	0.850414	1.0812	1.19515	1.14905	1.1418	0.744801	0.0291146
A0A507QTY9	Uncharacterized protein	MPDQ_000380	Uncharacterized protein OS=Monascus purpureus OX=5098 GN=MPDQ_000380 PE=4 SV=1	0.860093	0.85987	0.831598	0.850521	1.04099	1.28943	1.0965	1.14231	0.744564	0.0183743
A0A507QVW9	Triosephosphate isomerase	MPDQ_005871	Triosephosphate isomerase OS=Monascus purpureus OX=5098 GN=MPDQ_005871 PE=3 SV=1	0.842116	0.821144	0.888422	0.850561	1.07086	1.22439	1.13209	1.14245	0.744508	0.00394098
A0A507QP73	Uncharacterized protein	MPDQ_001867	Uncharacterized protein OS=Monascus purpureus OX=5098 GN=MPDQ_001867 PE=4 SV=1	0.846439	0.866783	0.838902	0.850708	1.14448	1.10003	1.18347	1.14266	0.744498	0.000332167
A0A507QR07	Phosphatidylinositol transfer protein SFH5	SFH5	Phosphatidylinositol transfer protein SFH5 OS=Monascus purpureus OX=5098 GN=SFH5 PE=3 SV=1	0.867399	0.840064	0.844946	0.850803	1.16574	1.10405	1.15858	1.14279	0.744497	0.000161637
A0A507QP16	Palmitoyltransferase	PFA5	Palmitoyltransferase OS=Monascus purpureus OX=5098 GN=PFA5 PE=3 SV=1	0.831371	0.813268	0.907237	0.850625	1.11389	1.11137	1.20265	1.14264	0.744441	0.0021668
A0A507QY82	RNAPII degradation factor	DEF1	RNAPII degradation factor OS=Monascus purpureus OX=5098 GN=DEF1 PE=4 SV=1	0.865042	0.83398	0.85237	0.850464	1.12073	1.17167	1.13617	1.14286	0.744157	7.6375e-05
A0A507R1S6	MFS domain-containing protein	MPDQ_007467	MFS domain-containing protein OS=Monascus purpureus OX=5098 GN=MPDQ_007467 PE=4 SV=1	0.908096	0.720415	0.923189	0.850567	1.10912	1.15114	1.16909	1.14312	0.744077	0.0123722
A0A507QVT5	Beta-lactamase domain-containing protein	MPDQ_006718	Beta-lactamase domain-containing protein OS=Monascus purpureus OX=5098 GN=MPDQ_006718 PE=4 SV=1	0.895755	0.835797	0.820155	0.850569	1.1744	1.09065	1.16448	1.14318	0.744041	0.00112595
A0A507QZT7	4-alpha-glucanotransferase	MPDQ_004885	4-alpha-glucanotransferase OS=Monascus purpureus OX=5098 GN=MPDQ_004885 PE=4 SV=1	0.875041	0.823791	0.852371	0.850401	1.13997	1.1351	1.15419	1.14308	0.743953	5.11758e-05
A0A507QHX7	Alkyl transferase	RER2	Alkyl transferase OS=Monascus purpureus OX=5098 GN=RER2 PE=3 SV=1	0.845544	0.852582	0.850695	0.849607	1.0773	1.19377	1.15892	1.14333	0.743099	0.00105333
A0A507QYR5	MFS domain-containing protein	MPDQ_006009	MFS domain-containing protein OS=Monascus purpureus OX=5098 GN=MPDQ_006009 PE=4 SV=1	0.798297	0.930914	0.819006	0.849405	1.14507	1.12981	1.15565	1.14351	0.742806	0.00216349
A0A507QP76	Acyl_transf_3 domain-containing protein	MPDQ_000727	Acyl_transf_3 domain-containing protein OS=Monascus purpureus OX=5098 GN=MPDQ_000727 PE=4 SV=1	0.895815	0.830962	0.820597	0.849125	1.02326	1.17856	1.22962	1.14381	0.742363	0.0113309
A0A507R0N3	Mechanosensitive ion channel protein	MPDQ_001143	Mechanosensitive ion channel protein OS=Monascus purpureus OX=5098 GN=MPDQ_001143 PE=3 SV=1	0.817272	0.885551	0.844555	0.849126	1.14961	1.11612	1.16614	1.14396	0.742272	0.000282316
A0A507R2B7	Altered inheritance of mitochondria protein 24, mitochondrial	MPDQ_004259	Altered inheritance of mitochondria protein 24, mitochondrial OS=Monascus purpureus OX=5098 GN=MPDQ_004259 PE=3 SV=1	0.829021	0.906131	0.812312	0.849155	1.30226	1.10482	1.02662	1.14457	0.741901	0.0273445
A0A507R7D7	Uncharacterized protein	MPDQ_006583	Uncharacterized protein OS=Monascus purpureus OX=5098 GN=MPDQ_006583 PE=4 SV=1	0.843159	0.848441	0.854262	0.848621	1.05062	1.1913	1.19045	1.14412	0.741722	0.00323351
A0A507QZJ7	Uncharacterized protein	MPDQ_005754	Uncharacterized protein OS=Monascus purpureus OX=5098 GN=MPDQ_005754 PE=4 SV=1	0.8118	0.917197	0.816217	0.848404	1.05612	1.17525	1.20094	1.1441	0.741545	0.00630593
A0A507R0B5	Nudix hydrolase domain-containing protein	MPDQ_004477	Nudix hydrolase domain-containing protein OS=Monascus purpureus OX=5098 GN=MPDQ_004477 PE=4 SV=1	0.813831	0.852302	0.879101	0.848411	1.12609	1.16199	1.14547	1.14452	0.741284	0.000163926
A0A507QZF0	Vacuolar protein sorting-associated protein 53	VPS53	Vacuolar protein sorting-associated protein 53 OS=Monascus purpureus OX=5098 GN=VPS53 PE=3 SV=1	0.862062	0.844293	0.838967	0.848441	1.09784	1.13015	1.20587	1.14462	0.741243	0.000829863
A0A507QWK4	Uncharacterized protein	MPDQ_005316	Uncharacterized protein OS=Monascus purpureus OX=5098 GN=MPDQ_005316 PE=4 SV=1	0.840011	0.859744	0.845203	0.848319	1.09022	1.13769	1.20581	1.14457	0.741166	0.000962043
A0A507QNW2	Zn(2)-C6 fungal-type domain-containing protein	MPDQ_002920	Zn(2)-C6 fungal-type domain-containing protein OS=Monascus purpureus OX=5098 GN=MPDQ_002920 PE=4 SV=1	0.813092	0.882002	0.849246	0.848113	1.04221	1.17186	1.21908	1.14439	0.741108	0.006322
A0A507QUR8	Uncharacterized protein	MPDQ_007789	Uncharacterized protein OS=Monascus purpureus OX=5098 GN=MPDQ_007789 PE=4 SV=1	0.824636	0.89015	0.82866	0.847815	1.0586	1.3146	1.06067	1.14462	0.740694	0.0275688
A0A507QGM2	U6 snRNA-associated Sm-like protein LSm6	SMD3	U6 snRNA-associated Sm-like protein LSm6 OS=Monascus purpureus OX=5098 GN=SMD3 PE=4 SV=1	0.899144	0.818069	0.827276	0.848163	1.25207	1.12598	1.05905	1.1457	0.740302	0.00871361
A0A507QZF9	Uncharacterized protein	MPDQ_005986	Uncharacterized protein OS=Monascus purpureus OX=5098 GN=MPDQ_005986 PE=4 SV=1	0.797842	0.909767	0.834637	0.847415	1.20106	1.14294	1.09272	1.14558	0.739729	0.00279028
A0A507QGQ7	Mannosyltransferase	ALG12	Mannosyltransferase OS=Monascus purpureus OX=5098 GN=ALG12 PE=3 SV=1	0.851869	0.864661	0.824504	0.847011	1.01332	1.1981	1.22491	1.14544	0.739462	0.0115344
A0A507QR65	Protein MAK16	MPDQ_001693	Protein MAK16 OS=Monascus purpureus OX=5098 GN=MPDQ_001693 PE=3 SV=1	0.843441	0.843764	0.853958	0.847054	1.07356	1.20126	1.16212	1.14565	0.739369	0.00140726
A0A507QLD3	Uncharacterized protein	MPDQ_001936	Uncharacterized protein OS=Monascus purpureus OX=5098 GN=MPDQ_001936 PE=4 SV=1	0.767186	0.890603	0.881279	0.846356	1.15228	1.26183	1.02431	1.14614	0.738438	0.019411
A0A507QRI7	Mannose-1-phosphate guanylyltransferase	MPDQ_007709	Mannose-1-phosphate guanylyltransferase OS=Monascus purpureus OX=5098 GN=MPDQ_007709 PE=3 SV=1	0.781464	0.943654	0.81419	0.846436	1.2276	1.1502	1.06152	1.14644	0.738316	0.0121481
A0A507R3Z7	Uncharacterized protein	MPDQ_003291	Uncharacterized protein OS=Monascus purpureus OX=5098 GN=MPDQ_003291 PE=4 SV=1	0.810498	0.874951	0.853933	0.846461	1.2242	1.16766	1.04803	1.14663	0.738215	0.00558308
A0A507QTC2	LisH domain-containing protein	MPDQ_006907	LisH domain-containing protein OS=Monascus purpureus OX=5098 GN=MPDQ_006907 PE=4 SV=1	0.811447	0.886514	0.840406	0.846122	1.10496	1.15374	1.18068	1.14646	0.738032	0.000645215
A0A507QLA9	DAO domain-containing protein	MPDQ_003433	DAO domain-containing protein OS=Monascus purpureus OX=5098 GN=MPDQ_003433 PE=4 SV=1	0.878712	0.818794	0.84093	0.846145	1.14677	1.1582	1.13603	1.147	0.737702	8.59515e-05
A0A507QTG1	SAP domain-containing protein	MPDQ_006952	SAP domain-containing protein OS=Monascus purpureus OX=5098 GN=MPDQ_006952 PE=4 SV=1	0.827308	0.84814	0.861755	0.845734	1.16748	1.1505	1.12362	1.1472	0.737215	4.94268e-05
A0A507QZ70	Uncharacterized protein	MPDQ_005959	Uncharacterized protein OS=Monascus purpureus OX=5098 GN=MPDQ_005959 PE=3 SV=1	0.788775	0.903547	0.844206	0.84551	1.17264	1.18819	1.08057	1.14713	0.737063	0.00307343
A0A507QTH3	Uncharacterized protein	MPDQ_000626	Uncharacterized protein OS=Monascus purpureus OX=5098 GN=MPDQ_000626 PE=3 SV=1	0.81987	0.859724	0.857491	0.845695	1.20888	1.10604	1.12726	1.14739	0.737057	0.00088175
A0A507R1C1	Glycerophosphocholine acyltransferase 1	MPDQ_004212	Glycerophosphocholine acyltransferase 1 OS=Monascus purpureus OX=5098 GN=MPDQ_004212 PE=3 SV=1	0.880484	0.83003	0.825186	0.845233	1.08463	1.14428	1.21384	1.14758	0.736533	0.00185445
A0A507QKR8	Uncharacterized protein (Fragment)	MPDQ_004926	Uncharacterized protein (Fragment) OS=Monascus purpureus OX=5098 GN=MPDQ_004926 PE=4 SV=1	0.89221	0.798971	0.843993	0.845058	1.08875	1.15889	1.19592	1.14785	0.736208	0.00185567
A0A507R2Z2	Biotin carboxylase	ACC1	Biotin carboxylase OS=Monascus purpureus OX=5098 GN=ACC1 PE=4 SV=1	0.807213	0.914651	0.81153	0.844464	1.20755	1.15902	1.07836	1.14831	0.735396	0.00413035
A0A507QW15	AMPK1_CBM domain-containing protein	MPDQ_005658	AMPK1_CBM domain-containing protein OS=Monascus purpureus OX=5098 GN=MPDQ_005658 PE=4 SV=1	0.846027	0.832759	0.854126	0.844304	1.22974	1.10033	1.11666	1.14891	0.734874	0.001779
A0A507R1M8	Uncharacterized protein	MPDQ_004658	Uncharacterized protein OS=Monascus purpureus OX=5098 GN=MPDQ_004658 PE=4 SV=1	0.770858	0.946004	0.812478	0.843113	1.10033	1.21412	1.13211	1.14886	0.733872	0.00821475
A0A507QSN0	CYCLIN domain-containing protein	MPDQ_008198	CYCLIN domain-containing protein OS=Monascus purpureus OX=5098 GN=MPDQ_008198 PE=3 SV=1	0.875778	0.801456	0.851779	0.843004	0.979048	1.23524	1.23314	1.14914	0.733594	0.0252181
A0A507QKM7	Uncharacterized protein	MPDQ_002371	Uncharacterized protein OS=Monascus purpureus OX=5098 GN=MPDQ_002371 PE=4 SV=1	0.802407	0.856997	0.869246	0.842884	1.14363	1.16385	1.14125	1.14958	0.733212	0.000147085
A0A507QXF5	Uncharacterized protein	MPDQ_006664	Uncharacterized protein OS=Monascus purpureus OX=5098 GN=MPDQ_006664 PE=4 SV=1	0.837825	0.896195	0.793987	0.842669	1.17404	1.08729	1.1888	1.15004	0.732728	0.00208896
A0A507QHE3	Uncharacterized protein	MPDQ_004418	Uncharacterized protein OS=Monascus purpureus OX=5098 GN=MPDQ_004418 PE=4 SV=1	0.738463	0.956743	0.831374	0.842193	1.2092	1.17714	1.06371	1.15002	0.732332	0.0162465
A0A507QHK0	Uncharacterized protein	MPDQ_004201	Uncharacterized protein OS=Monascus purpureus OX=5098 GN=MPDQ_004201 PE=4 SV=1	0.842665	0.878285	0.804958	0.841969	1.08164	1.132	1.23733	1.15032	0.731943	0.00364562
A0A507R386	Protein transport protein sec16	SEC16	Protein transport protein sec16 OS=Monascus purpureus OX=5098 GN=SEC16 PE=3 SV=1	0.807896	0.875261	0.842233	0.841797	1.12261	1.21463	1.11404	1.15043	0.731725	0.00120226
A0A507R1V1	Nitrogen permease regulator 2	NPR2	Nitrogen permease regulator 2 OS=Monascus purpureus OX=5098 GN=NPR2 PE=3 SV=1	0.842088	0.848677	0.833951	0.841572	1.14896	1.18998	1.11392	1.15095	0.731197	0.000158943
A0A507QYL1	Mitogen-activated protein kinase	HOG1	Mitogen-activated protein kinase OS=Monascus purpureus OX=5098 GN=HOG1 PE=3 SV=1	0.784943	0.893853	0.845577	0.841458	1.2125	1.15662	1.08395	1.15102	0.731051	0.00315323
A0A507QY03	SUMO ligase siz1	SIZ1	SUMO ligase siz1 OS=Monascus purpureus OX=5098 GN=SIZ1 PE=3 SV=1	0.766667	0.931196	0.826409	0.841424	1.28203	1.15828	1.01327	1.15119	0.730916	0.0275012
A0A507QWA9	Dolichyl-phosphate beta-glucosyltransferase	ALG5	Dolichyl-phosphate beta-glucosyltransferase OS=Monascus purpureus OX=5098 GN=ALG5 PE=3 SV=1	0.858306	0.849143	0.81556	0.841003	1.03773	1.13606	1.27964	1.15114	0.730583	0.0122363
A0A507QTY7	Uncharacterized protein	MPDQ_000407	Uncharacterized protein OS=Monascus purpureus OX=5098 GN=MPDQ_000407 PE=4 SV=1	0.886903	0.836515	0.800292	0.841237	1.20675	1.21165	1.03664	1.15168	0.730445	0.00778918
A0A507QZI1	Mannose-1-phosphate guanylyltransferase	MPDQ_004970	Mannose-1-phosphate guanylyltransferase OS=Monascus purpureus OX=5098 GN=MPDQ_004970 PE=3 SV=1	0.797109	0.869923	0.855875	0.840969	1.18818	1.15062	1.11562	1.15147	0.730342	0.000531012
A0A507QNF4	Protein OS-9 homolog	YOS9	Protein OS-9 homolog OS=Monascus purpureus OX=5098 GN=YOS9 PE=3 SV=1	0.771301	0.911684	0.838377	0.840454	1.10866	1.18575	1.15981	1.15141	0.729936	0.00258718
A0A507QVQ3	RING-type domain-containing protein	MPDQ_005828	RING-type domain-containing protein OS=Monascus purpureus OX=5098 GN=MPDQ_005828 PE=4 SV=1	0.855852	0.843489	0.823365	0.840902	1.25204	1.07074	1.13369	1.15216	0.729851	0.00448969
A0A507R4Z4	Ribonuclease P	MPDQ_002266	Ribonuclease P OS=Monascus purpureus OX=5098 GN=MPDQ_002266 PE=4 SV=1	0.849558	0.871973	0.797623	0.839718	1.10561	1.16631	1.18552	1.15248	0.728617	0.000662142
A0A507R2B4	Melanoma-associated antigen F1	MAGEF1	Melanoma-associated antigen F1 OS=Monascus purpureus OX=5098 GN=MAGEF1 PE=4 SV=1	0.776028	0.92373	0.819777	0.839845	1.2883	1.09097	1.07905	1.15277	0.728543	0.0179224
A0A507QK74	Lysine-specific histone demethylase 1A	KDM1A	Lysine-specific histone demethylase 1A OS=Monascus purpureus OX=5098 GN=KDM1A PE=3 SV=1	0.836416	0.867891	0.813298	0.839202	1.12637	1.18639	1.14615	1.15297	0.727861	0.000188333
A0A507QZC3	Uncharacterized protein	MPDQ_003085	Uncharacterized protein OS=Monascus purpureus OX=5098 GN=MPDQ_003085 PE=4 SV=1	0.840166	0.823567	0.853876	0.839203	1.14846	1.13631	1.17484	1.1532	0.727717	2.58586e-05
A0A507QRC6	Uncharacterized protein (Fragment)	MPDQ_007802	Uncharacterized protein (Fragment) OS=Monascus purpureus OX=5098 GN=MPDQ_007802 PE=3 SV=1	0.774102	0.898946	0.843502	0.83885	1.19135	1.19525	1.07309	1.15323	0.727391	0.00432171
A0A507R0Z2	A_deaminase domain-containing protein	MPDQ_000860	A_deaminase domain-containing protein OS=Monascus purpureus OX=5098 GN=MPDQ_000860 PE=4 SV=1	0.889978	0.805108	0.818838	0.837975	1.16884	1.17863	1.11634	1.1546	0.725768	0.000632625
A0A507R2E7	Uncharacterized protein	MPDQ_006640	Uncharacterized protein OS=Monascus purpureus OX=5098 GN=MPDQ_006640 PE=4 SV=1	0.81761	0.903843	0.791146	0.837533	1.08065	1.13359	1.24841	1.15422	0.725629	0.00620631
A0A507QZZ4	Fumarylacetoacetase	MPDQ_004771	Fumarylacetoacetase OS=Monascus purpureus OX=5098 GN=MPDQ_004771 PE=3 SV=1	0.827381	0.915063	0.77046	0.837635	1.17979	1.16312	1.12064	1.15452	0.725529	0.00225169
A0A507QRB0	Uncharacterized protein	MPDQ_001603	Uncharacterized protein OS=Monascus purpureus OX=5098 GN=MPDQ_001603 PE=4 SV=1	0.782056	0.885067	0.844711	0.837278	1.12242	1.26538	1.07535	1.15438	0.725304	0.00795866
A0A507R0Z7	Rho-GAP domain-containing protein	MPDQ_005456	Rho-GAP domain-containing protein OS=Monascus purpureus OX=5098 GN=MPDQ_005456 PE=4 SV=1	0.832902	0.840118	0.838828	0.837283	1.08422	1.19768	1.18183	1.15458	0.725185	0.000870604
A0A507QMG7	Geranylgeranyl pyrophosphate synthetase	BTS1	Geranylgeranyl pyrophosphate synthetase OS=Monascus purpureus OX=5098 GN=BTS1 PE=3 SV=1	0.808465	0.869315	0.833608	0.837129	1.21054	1.11598	1.13892	1.15515	0.724693	0.000687561
A0A507QXU3	Uncharacterized protein	MPDQ_006438	Uncharacterized protein OS=Monascus purpureus OX=5098 GN=MPDQ_006438 PE=3 SV=1	0.981014	0.70434	0.822769	0.836041	1.06647	1.19634	1.20669	1.1565	0.722907	0.0252513
A0A507QJD7	USP domain-containing protein (Fragment)	MPDQ_004844	USP domain-containing protein (Fragment) OS=Monascus purpureus OX=5098 GN=MPDQ_004844 PE=4 SV=1	0.812196	0.855726	0.838385	0.835436	1.23436	1.19217	1.04375	1.15676	0.72222	0.005578
A0A507QTX9	CorA metal ion transporter	MNR2	CorA metal ion transporter OS=Monascus purpureus OX=5098 GN=MNR2 PE=3 SV=1	0.817964	0.848741	0.837487	0.83473	1.12982	1.14229	1.1991	1.15707	0.721419	0.000154003
A0A507R403	Uncharacterized protein	MPDQ_000165	Uncharacterized protein OS=Monascus purpureus OX=5098 GN=MPDQ_000165 PE=4 SV=1	0.841012	0.82119	0.84169	0.83463	1.06751	1.17151	1.23205	1.15703	0.721359	0.00266231
A0A507R7N1	Lactoylglutathione lyase	GLO1	Lactoylglutathione lyase OS=Monascus purpureus OX=5098 GN=GLO1 PE=3 SV=1	0.876638	0.776853	0.851148	0.83488	1.22096	1.15049	1.10153	1.15766	0.721178	0.00213668
A0A507QKY0	Uncharacterized protein	MPDQ_002179	Uncharacterized protein OS=Monascus purpureus OX=5098 GN=MPDQ_002179 PE=4 SV=1	0.81455	0.810689	0.878185	0.834474	1.13836	1.18953	1.14415	1.15735	0.721025	0.000288993
A0A507QZ64	ULP_PROTEASE domain-containing protein	MPDQ_006058	ULP_PROTEASE domain-containing protein OS=Monascus purpureus OX=5098 GN=MPDQ_006058 PE=3 SV=1	0.771729	0.892224	0.837892	0.833948	1.28619	1.11841	1.06989	1.15816	0.720061	0.011981
A0A507QWU2	Golgi Transport	GOT1	Golgi Transport OS=Monascus purpureus OX=5098 GN=GOT1 PE=4 SV=1	0.880411	0.763151	0.85669	0.833417	1.14756	1.18672	1.14185	1.15871	0.719264	0.00107207
A0A507QZQ2	SCF ubiquitin ligase complex subunit	GRR1	SCF ubiquitin ligase complex subunit OS=Monascus purpureus OX=5098 GN=GRR1 PE=4 SV=1	0.836735	0.833827	0.829158	0.83324	1.14249	1.20397	1.12912	1.15853	0.719224	0.000148954
A0A507QP12	Golgi apparatus membrane protein TVP38	TVP38	Golgi apparatus membrane protein TVP38 OS=Monascus purpureus OX=5098 GN=TVP38 PE=3 SV=1	0.820851	0.84938	0.827865	0.832699	1.06013	1.14627	1.26955	1.15865	0.718681	0.00604176
A0A507QYK0	Uncharacterized protein	MPDQ_005435	Uncharacterized protein OS=Monascus purpureus OX=5098 GN=MPDQ_005435 PE=4 SV=1	0.785892	0.875629	0.836722	0.832747	1.16078	1.18489	1.13067	1.15878	0.718641	0.000425509
A0A507QL66	Alpha-1,3-glucan synthase	MPDQ_004945	Alpha-1,3-glucan synthase OS=Monascus purpureus OX=5098 GN=MPDQ_004945 PE=3 SV=1	0.822776	0.844054	0.831225	0.832685	1.09621	1.15473	1.22551	1.15882	0.718565	0.00100129
A0A507QL24	Uncharacterized protein	MPDQ_004432	Uncharacterized protein OS=Monascus purpureus OX=5098 GN=MPDQ_004432 PE=3 SV=1	0.776644	0.907896	0.813368	0.832636	1.17537	1.147	1.15428	1.15888	0.718483	0.00123108
A0A507QX24	Alpha-1,3-glucosyltransferase	ALG6	Alpha-1,3-glucosyltransferase OS=Monascus purpureus OX=5098 GN=ALG6 PE=3 SV=1	0.821426	0.843988	0.832176	0.83253	1.16173	1.18038	1.13546	1.15919	0.718199	2.34101e-05
A0A507QUU3	Bac_luciferase domain-containing protein	MPDQ_008124	Bac_luciferase domain-containing protein OS=Monascus purpureus OX=5098 GN=MPDQ_008124 PE=4 SV=1	0.857814	0.799191	0.838805	0.831936	1.10401	1.13302	1.24231	1.15978	0.717324	0.00196809
A0A507QN44	Uncharacterized protein	MPDQ_003529	Uncharacterized protein OS=Monascus purpureus OX=5098 GN=MPDQ_003529 PE=4 SV=1	0.881493	0.817372	0.796917	0.831927	1.14051	1.20549	1.1338	1.15993	0.717222	0.000662712
A0A507QU40	Urease	URE1	Urease OS=Monascus purpureus OX=5098 GN=URE1 PE=3 SV=1	0.80618	0.849072	0.840023	0.831758	1.15842	1.16666	1.15439	1.15982	0.717142	1.72301e-05
A0A507R0E3	Uncharacterized protein	MPDQ_005782	Uncharacterized protein OS=Monascus purpureus OX=5098 GN=MPDQ_005782 PE=4 SV=1	0.786816	0.883052	0.824215	0.831361	0.99315	1.24553	1.23924	1.15931	0.717119	0.0201253
A0A507R186	Cytochrome b561 domain-containing protein	MPDQ_004964	Cytochrome b561 domain-containing protein OS=Monascus purpureus OX=5098 GN=MPDQ_004964 PE=4 SV=1	0.891477	0.793751	0.809962	0.83173	1.11475	1.18741	1.17817	1.16011	0.716942	0.000975546
A0A507R665	Endo/exonuclease/phosphatase domain-containing protein	MPDQ_007099	Endo/exonuclease/phosphatase domain-containing protein OS=Monascus purpureus OX=5098 GN=MPDQ_007099 PE=4 SV=1	0.857594	0.801938	0.833845	0.831126	1.18022	1.15427	1.14791	1.1608	0.715995	6.35621e-05
A0A507QYJ7	Mannosyltransferase	ALG9	Mannosyltransferase OS=Monascus purpureus OX=5098 GN=ALG9 PE=3 SV=1	0.873092	0.812253	0.806745	0.830697	1.01576	1.24588	1.21982	1.16049	0.715816	0.0121478
A0A507QJI0	Diacylglycerol O-acyltransferase	DGA1_2	Diacylglycerol O-acyltransferase OS=Monascus purpureus OX=5098 GN=DGA1_2 PE=4 SV=1	0.812647	0.864441	0.813933	0.83034	1.11329	1.30305	1.06609	1.16081	0.715312	0.0113151
A0A507QSS0	Protein kinase domain-containing protein	MPDQ_000964	Protein kinase domain-containing protein OS=Monascus purpureus OX=5098 GN=MPDQ_000964 PE=4 SV=1	0.769966	0.86627	0.855021	0.830419	1.18964	1.16031	1.13304	1.161	0.715263	0.00066393
A0A507R1I8	Uncharacterized protein	MPDQ_004247	Uncharacterized protein OS=Monascus purpureus OX=5098 GN=MPDQ_004247 PE=4 SV=1	0.791955	0.873984	0.824215	0.830052	1.14765	1.18721	1.14879	1.16122	0.714812	0.0002601
A0A507QMB6	GTP-binding protein Rho1	RHO1	GTP-binding protein Rho1 OS=Monascus purpureus OX=5098 GN=RHO1 PE=4 SV=1	0.816339	0.81359	0.859842	0.829924	1.08495	1.19234	1.20657	1.16129	0.714659	0.00129846
A0A507R1F9	Uncharacterized protein	MPDQ_004252	Uncharacterized protein OS=Monascus purpureus OX=5098 GN=MPDQ_004252 PE=4 SV=1	0.831659	0.834075	0.821215	0.828983	1.08651	1.1452	1.25495	1.16222	0.713274	0.00254027
A0A507QXT4	Uncharacterized protein	MPDQ_006495	Uncharacterized protein OS=Monascus purpureus OX=5098 GN=MPDQ_006495 PE=3 SV=1	0.81013	0.858865	0.817966	0.828987	1.16295	1.1458	1.17843	1.16239	0.713174	4.79158e-05
A0A507QUP3	EST1_DNA_bind domain-containing protein	MPDQ_007276	EST1_DNA_bind domain-containing protein OS=Monascus purpureus OX=5098 GN=MPDQ_007276 PE=4 SV=1	0.81869	0.845617	0.822354	0.828887	1.15272	1.16021	1.17453	1.16249	0.713029	6.04118e-06
A0A507R0J8	Chitin synthase	CHS1	Chitin synthase OS=Monascus purpureus OX=5098 GN=CHS1 PE=3 SV=1	0.870946	0.75599	0.859965	0.828967	1.19531	1.13863	1.15501	1.16298	0.712793	0.00115823
A0A507R364	Uncharacterized protein	MPDQ_003462	Uncharacterized protein OS=Monascus purpureus OX=5098 GN=MPDQ_003462 PE=4 SV=1	0.825159	0.829414	0.831215	0.828596	1.15544	1.18875	1.14419	1.16279	0.712591	1.5788e-05
A0A507R5J5	Uncharacterized protein	MPDQ_003012	Uncharacterized protein OS=Monascus purpureus OX=5098 GN=MPDQ_003012 PE=4 SV=1	0.843083	0.797018	0.844457	0.828186	1.09188	1.13691	1.26049	1.16309	0.712055	0.00315533
A0A507QNX5	Linoleoyl-CoA desaturase protein	FAD2	Linoleoyl-CoA desaturase protein OS=Monascus purpureus OX=5098 GN=FAD2 PE=4 SV=1	0.800746	0.826919	0.854785	0.827483	1.10894	1.1646	1.2171	1.16355	0.711172	0.000651077
A0A507R652	Mitochondrial thiamine pyrophosphate carrier 1	SFC1	Mitochondrial thiamine pyrophosphate carrier 1 OS=Monascus purpureus OX=5098 GN=SFC1 PE=3 SV=1	0.78094	0.913242	0.787491	0.827224	1.21957	1.17678	1.0956	1.16398	0.710685	0.00393884
A0A507R0K3	Uncharacterized protein	MPDQ_004967	Uncharacterized protein OS=Monascus purpureus OX=5098 GN=MPDQ_004967 PE=4 SV=1	0.862411	0.842365	0.776549	0.827108	1.09899	1.28347	1.10945	1.16397	0.710594	0.00666946
A0A507QTF1	Uncharacterized protein	MPDQ_000665	Uncharacterized protein OS=Monascus purpureus OX=5098 GN=MPDQ_000665 PE=4 SV=1	0.800291	0.872566	0.807358	0.826738	0.966003	1.19903	1.32558	1.16354	0.710539	0.0353695
A0A507QS11	Histone H2A	HTA1	Histone H2A OS=Monascus purpureus OX=5098 GN=HTA1 PE=3 SV=1	0.834538	0.823959	0.819898	0.826132	1.15643	1.14872	1.19025	1.16513	0.709044	1.48518e-05
A0A507QY39	MADS-box domain-containing protein	MPDQ_004250	MADS-box domain-containing protein OS=Monascus purpureus OX=5098 GN=MPDQ_004250 PE=4 SV=1	0.845827	0.802708	0.829627	0.826054	1.1573	1.15071	1.18787	1.16529	0.708883	3.72626e-05
A0A507QMV0	NmrA domain-containing protein	MPDQ_003612	NmrA domain-containing protein OS=Monascus purpureus OX=5098 GN=MPDQ_003612 PE=3 SV=1	0.805126	0.882828	0.789039	0.825664	1.17249	1.19292	1.13065	1.16536	0.708508	0.000581409
A0A507QX13	Dipeptidyl-peptidase IV	MPDQ_005206	Dipeptidyl-peptidase IV OS=Monascus purpureus OX=5098 GN=MPDQ_005206 PE=3 SV=1	0.803472	0.87165	0.801789	0.825637	1.173	1.17766	1.14557	1.16541	0.708452	0.000172207
A0A507R873	ATP-dependent helicase dcl1	DCL1	ATP-dependent helicase dcl1 OS=Monascus purpureus OX=5098 GN=DCL1 PE=3 SV=1	0.804147	0.823842	0.849062	0.825684	1.23078	1.2052	1.061	1.16566	0.708338	0.00334727
A0A507QZ03	Uncharacterized protein	MPDQ_006061	Uncharacterized protein OS=Monascus purpureus OX=5098 GN=MPDQ_006061 PE=4 SV=1	0.882358	0.78751	0.80811	0.825992	1.29771	1.07542	1.12536	1.16616	0.7083	0.00969882
A0A507QMQ6	Protein SSH4	SSH4	Protein SSH4 OS=Monascus purpureus OX=5098 GN=SSH4 PE=3 SV=1	0.804262	0.838391	0.831977	0.824876	1.17534	1.19875	1.12439	1.16616	0.707345	0.00014962
A0A507QYB8	Serine/threonine protein kinase, CMGC group	DSK1	Serine/threonine protein kinase, CMGC group OS=Monascus purpureus OX=5098 GN=DSK1 PE=4 SV=1	0.77342	0.87404	0.825658	0.824373	1.12587	1.2236	1.14914	1.1662	0.706885	0.00117235
R9WDI1	Non-reducing polyketide synthase (Fragment)		Non-reducing polyketide synthase (Fragment) OS=Monascus purpureus OX=5098 PE=4 SV=1	0.75355	0.918356	0.801728	0.824545	1.3596	1.12991	1.01123	1.16691	0.706603	0.0391488
A0A507QTW4	Protein farnesyltransferase subunit beta	MPDQ_000399	Protein farnesyltransferase subunit beta OS=Monascus purpureus OX=5098 GN=MPDQ_000399 PE=3 SV=1	0.752264	0.87928	0.840255	0.823933	1.20936	1.17953	1.11177	1.16689	0.706096	0.00193279
A0A507QPR8	Vacuolar protease A	PEP2	Vacuolar protease A OS=Monascus purpureus OX=5098 GN=PEP2 PE=3 SV=1	0.684861	0.99492	0.788281	0.822687	1.16117	1.2365	1.10421	1.16729	0.704784	0.025227
A0A507R4T7	NIPSNAP domain-containing protein	MPDQ_001189	NIPSNAP domain-containing protein OS=Monascus purpureus OX=5098 GN=MPDQ_001189 PE=3 SV=1	1.0436	0.745606	0.679988	0.823066	1.20353	1.17474	1.12904	1.1691	0.704014	0.0385412
A0A507QJR0	1,3-beta-glucanosyltransferase	GEL2	1,3-beta-glucanosyltransferase OS=Monascus purpureus OX=5098 GN=GEL2 PE=3 SV=1	0.713481	0.944665	0.806908	0.821685	1.16246	1.24443	1.09835	1.16841	0.703249	0.0119685
A0A507QYL8	Siderochrome iron transporter 2	SIT2	Siderochrome iron transporter 2 OS=Monascus purpureus OX=5098 GN=SIT2 PE=4 SV=1	0.71234	0.931901	0.820287	0.82151	1.08137	1.19081	1.23277	1.16831	0.703158	0.0111853
A0A507R0Z3	Autophagy-related protein 2	ATG2	Autophagy-related protein 2 OS=Monascus purpureus OX=5098 GN=ATG2 PE=3 SV=1	0.791037	0.843436	0.829706	0.821393	1.14045	1.20228	1.16467	1.16913	0.702567	0.000129036
A0A507QPU2	Uncharacterized protein	MPDQ_000446	Uncharacterized protein OS=Monascus purpureus OX=5098 GN=MPDQ_000446 PE=4 SV=1	0.784827	0.86257	0.816618	0.821338	1.13081	1.21119	1.16522	1.16907	0.702554	0.000428449
A0A507QLI2	Uncharacterized protein	MPDQ_004276	Uncharacterized protein OS=Monascus purpureus OX=5098 GN=MPDQ_004276 PE=4 SV=1	0.797051	0.882553	0.780665	0.82009	1.21313	1.21904	1.07949	1.17055	0.7006	0.00320408
A0A507QJC1	Flavin mononucleotide kinase 1	FMN1	Flavin mononucleotide kinase 1 OS=Monascus purpureus OX=5098 GN=FMN1 PE=3 SV=1	0.768396	0.869948	0.821029	0.819791	1.11669	1.27966	1.1145	1.17029	0.700505	0.00483975
A0A507R138	Multifunctional tryptophan biosynthesis protein	TRP1	Multifunctional tryptophan biosynthesis protein OS=Monascus purpureus OX=5098 GN=TRP1 PE=3 SV=1	0.817412	0.814963	0.825932	0.819435	1.1446	1.17566	1.1931	1.17112	0.699701	1.7461e-05
A0A507R393	Uncharacterized protein	MPDQ_000892	Uncharacterized protein OS=Monascus purpureus OX=5098 GN=MPDQ_000892 PE=4 SV=1	0.813898	0.834539	0.808895	0.819111	1.28963	1.11269	1.11371	1.17201	0.698894	0.00400857
A0A507R2H7	Non-structural maintenance of chromosomes element 1 homolog	MPDQ_003970	Non-structural maintenance of chromosomes element 1 homolog OS=Monascus purpureus OX=5098 GN=MPDQ_003970 PE=3 SV=1	0.807733	0.861468	0.78788	0.819027	1.33366	1.1718	1.01095	1.17214	0.698748	0.0210368
A0A507R5F0	AP_endonuc_2 domain-containing protein	MPDQ_001765	AP_endonuc_2 domain-containing protein OS=Monascus purpureus OX=5098 GN=MPDQ_001765 PE=4 SV=1	0.828737	0.808126	0.818417	0.818426	1.10017	1.20488	1.21064	1.1719	0.698378	0.000629082
A0A507QNF6	Uncharacterized protein	MPDQ_001922	Uncharacterized protein OS=Monascus purpureus OX=5098 GN=MPDQ_001922 PE=4 SV=1	0.75249	0.865676	0.830885	0.81635	1.14671	1.24525	1.1286	1.17352	0.695641	0.00193183
A0A507QM43	Oxidored_q6 domain-containing protein	MPDQ_004146	Oxidored_q6 domain-containing protein OS=Monascus purpureus OX=5098 GN=MPDQ_004146 PE=3 SV=1	0.645646	0.957217	0.844965	0.815943	1.17211	1.19016	1.15805	1.17344	0.695341	0.017486
A0A507QWT9	CID domain-containing protein	MPDQ_006362	CID domain-containing protein OS=Monascus purpureus OX=5098 GN=MPDQ_006362 PE=4 SV=1	0.801115	0.844633	0.802728	0.816159	1.17736	1.16574	1.1793	1.17413	0.695115	1.76128e-05
A0A507R298	tRNA-dihydrouridine synthase 3	MPDQ_004239	tRNA-dihydrouridine synthase 3 OS=Monascus purpureus OX=5098 GN=MPDQ_004239 PE=3 SV=1	0.788068	0.881592	0.77782	0.815827	1.03444	1.21134	1.27532	1.1737	0.69509	0.0106895
A0A507QZM5	mRNA-decapping enzyme subunit 2	DCP2	mRNA-decapping enzyme subunit 2 OS=Monascus purpureus OX=5098 GN=DCP2 PE=3 SV=1	0.774519	0.867465	0.80516	0.815715	1.12947	1.22629	1.16666	1.17414	0.694734	0.000800228
A0A507QU53	Uncharacterized protein	MPDQ_000347	Uncharacterized protein OS=Monascus purpureus OX=5098 GN=MPDQ_000347 PE=4 SV=1	0.77841	0.852359	0.815433	0.815401	1.13757	1.17494	1.21113	1.17455	0.694224	0.000283036
A0A507QUA3	GlcNAc-PI synthesis protein	GPI3	GlcNAc-PI synthesis protein OS=Monascus purpureus OX=5098 GN=GPI3 PE=4 SV=1	0.75643	0.878342	0.812029	0.8156	1.29124	1.11174	1.12174	1.17491	0.694183	0.0061761
A0A507QR75	Methyltransf_25 domain-containing protein	MPDQ_001655	Methyltransf_25 domain-containing protein OS=Monascus purpureus OX=5098 GN=MPDQ_001655 PE=4 SV=1	0.807111	0.82677	0.812032	0.815304	1.15338	1.28252	1.0884	1.17477	0.694014	0.00330698
A0A507R4G3	Aa_trans domain-containing protein	MPDQ_001787	Aa_trans domain-containing protein OS=Monascus purpureus OX=5098 GN=MPDQ_001787 PE=3 SV=1	0.890945	0.752106	0.803824	0.815625	1.19414	1.13072	1.20092	1.17526	0.693995	0.00147723
A0A507R378	Uncharacterized protein	MPDQ_001503	Uncharacterized protein OS=Monascus purpureus OX=5098 GN=MPDQ_001503 PE=4 SV=1	0.763379	0.880511	0.799733	0.814541	1.25324	1.16455	1.10931	1.1757	0.692815	0.0026654
A0A507QWN0	Uncharacterized protein	MPDQ_005219	Uncharacterized protein OS=Monascus purpureus OX=5098 GN=MPDQ_005219 PE=4 SV=1	0.708927	0.960915	0.769579	0.81314	1.13506	1.2119	1.18131	1.17609	0.691395	0.010141
A0A507QQ44	Cytochrome c oxidase subunit 9, mitochondrial	MPDQ_000336	Cytochrome c oxidase subunit 9, mitochondrial OS=Monascus purpureus OX=5098 GN=MPDQ_000336 PE=3 SV=1	0.688425	0.91842	0.832104	0.812983	1.13078	1.13777	1.26027	1.17627	0.691151	0.0101152
A0A507R6Y2	Protein kinase domain-containing protein	MPDQ_000036	Protein kinase domain-containing protein OS=Monascus purpureus OX=5098 GN=MPDQ_000036 PE=4 SV=1	0.845643	0.79973	0.794401	0.813258	1.21132	1.16592	1.15431	1.17718	0.69085	0.000106967
A0A4P2VP17	NADH-ubiquinone oxidoreductase chain 4	nad4	NADH-ubiquinone oxidoreductase chain 4 OS=Monascus purpureus OX=5098 GN=nad4 PE=3 SV=1	0.807886	0.823059	0.808092	0.813013	1.12452	1.18377	1.22225	1.17684	0.690841	0.000228039
A0A507QVH4	Protein kinase domain-containing protein	MPDQ_006829	Protein kinase domain-containing protein OS=Monascus purpureus OX=5098 GN=MPDQ_006829 PE=4 SV=1	0.793261	0.825758	0.819383	0.812801	1.16014	1.22451	1.14658	1.17708	0.690524	0.000150801
A0A5Q0TLU5	Beta-ketoacyl-[acyl-carrier-protein] synthase I	MPsGeJ	Beta-ketoacyl-[acyl-carrier-protein] synthase I OS=Monascus purpureus OX=5098 GN=MPsGeJ PE=3 SV=1	0.759241	0.916254	0.762706	0.812734	1.22996	1.20471	1.09673	1.17714	0.690434	0.00523992
A0A507QT86	PAPA-1 domain-containing protein	MPDQ_006954	PAPA-1 domain-containing protein OS=Monascus purpureus OX=5098 GN=MPDQ_006954 PE=4 SV=1	0.835258	0.794585	0.808405	0.812749	1.16954	1.10024	1.26275	1.17751	0.690228	0.00168274
A0A507QX31	MFS domain-containing protein	MPDQ_007184	MFS domain-containing protein OS=Monascus purpureus OX=5098 GN=MPDQ_007184 PE=3 SV=1	0.724841	0.886236	0.825905	0.812327	1.27305	1.22403	1.03564	1.17757	0.689832	0.0133627
A0A507QKI3	Uncharacterized protein	MPDQ_005712	Uncharacterized protein OS=Monascus purpureus OX=5098 GN=MPDQ_005712 PE=4 SV=1	0.910201	0.758324	0.768622	0.812382	1.05001	1.16776	1.31526	1.17767	0.689819	0.0159655
A0A507QPZ8	Histone H2B	HTB1	Histone H2B OS=Monascus purpureus OX=5098 GN=HTB1 PE=3 SV=1	0.815019	0.788262	0.832982	0.812087	1.15379	1.14458	1.23544	1.17794	0.689416	0.00032042
A0A507QUM3	Uncharacterized protein	MPDQ_006371	Uncharacterized protein OS=Monascus purpureus OX=5098 GN=MPDQ_006371 PE=3 SV=1	0.742174	0.883121	0.809758	0.811684	1.12376	1.20872	1.20047	1.17765	0.68924	0.00170051
A0A507QTP3	Uncharacterized protein	MPDQ_000489	Uncharacterized protein OS=Monascus purpureus OX=5098 GN=MPDQ_000489 PE=3 SV=1	0.763816	0.814599	0.856258	0.811558	1.1164	1.32592	1.09121	1.17784	0.689022	0.00978185
A0A507QJS0	ATPase GET3	GET3	ATPase GET3 OS=Monascus purpureus OX=5098 GN=GET3 PE=3 SV=1	0.725876	0.912495	0.795065	0.811145	1.15988	1.18932	1.18536	1.17819	0.688469	0.00266405
A0A507R1D9	DUF676 domain-containing protein	MPDQ_003688	DUF676 domain-containing protein OS=Monascus purpureus OX=5098 GN=MPDQ_003688 PE=3 SV=1	0.825113	0.791411	0.816909	0.811144	1.2702	1.09957	1.16827	1.17934	0.687793	0.00189416
A0A507R3B0	Ceramide glucosyltransferase	MPDQ_002968	Ceramide glucosyltransferase OS=Monascus purpureus OX=5098 GN=MPDQ_002968 PE=3 SV=1	0.803729	0.826377	0.802851	0.810986	1.29769	1.11852	1.12208	1.17943	0.687608	0.00348693
A0A507QU76	Vacuolar protein-sorting-associated protein 24	VPS24	Vacuolar protein-sorting-associated protein 24 OS=Monascus purpureus OX=5098 GN=VPS24 PE=4 SV=1	0.763133	0.858847	0.808498	0.81016	1.23251	1.18968	1.1167	1.17963	0.686791	0.00106924
A0A507R038	Uncharacterized protein	MPDQ_005413	Uncharacterized protein OS=Monascus purpureus OX=5098 GN=MPDQ_005413 PE=4 SV=1	0.854912	0.776243	0.799834	0.81033	1.33166	1.13863	1.07106	1.18045	0.686459	0.0104804
A0A507R7R6	Fe2OG dioxygenase domain-containing protein	MPDQ_002977	Fe2OG dioxygenase domain-containing protein OS=Monascus purpureus OX=5098 GN=MPDQ_002977 PE=3 SV=1	0.793548	0.829172	0.806139	0.80962	1.23652	1.19748	1.10693	1.18031	0.685938	0.000737676
A0A507R5S6	Uncharacterized protein	MPDQ_006131	Uncharacterized protein OS=Monascus purpureus OX=5098 GN=MPDQ_006131 PE=3 SV=1	0.725631	0.892286	0.807732	0.80855	1.03558	1.30953	1.19483	1.17998	0.685223	0.0161342
A0A507QHS7	S-adenosylmethionine synthase	ETH1	S-adenosylmethionine synthase OS=Monascus purpureus OX=5098 GN=ETH1 PE=3 SV=1	0.696926	0.984965	0.743728	0.80854	1.20571	1.22368	1.11201	1.18047	0.684931	0.0177573
A0A507QZG8	Uncharacterized protein	MPDQ_005919	Uncharacterized protein OS=Monascus purpureus OX=5098 GN=MPDQ_005919 PE=4 SV=1	0.798901	0.879965	0.745485	0.808117	1.04109	1.15634	1.34516	1.18087	0.684343	0.0183332
A0A507QRD1	Peptide hydrolase	MPDQ_001585	Peptide hydrolase OS=Monascus purpureus OX=5098 GN=MPDQ_001585 PE=3 SV=1	0.792793	0.838652	0.7924	0.807948	1.20624	1.17531	1.1636	1.18172	0.683708	4.76497e-05
A0A507QS49	Aminoacylproline aminopeptidase	MPDQ_001132	Aminoacylproline aminopeptidase OS=Monascus purpureus OX=5098 GN=MPDQ_001132 PE=3 SV=1	0.816537	0.794847	0.812	0.807795	1.16753	1.20358	1.17445	1.18185	0.6835	8.34356e-06
A0A507QM31	Aa_trans domain-containing protein	MPDQ_001650	Aa_trans domain-containing protein OS=Monascus purpureus OX=5098 GN=MPDQ_001650 PE=3 SV=1	0.871334	0.742819	0.810134	0.808096	1.2599	1.13475	1.15235	1.18233	0.683476	0.00226331
A0A507R1K2	Uncharacterized protein	MPDQ_003508	Uncharacterized protein OS=Monascus purpureus OX=5098 GN=MPDQ_003508 PE=4 SV=1	0.837506	0.77725	0.806748	0.807168	1.0662	1.21799	1.26217	1.18212	0.682814	0.00373664
A0A507QTY2	Protein RER1	RER1	Protein RER1 OS=Monascus purpureus OX=5098 GN=RER1 PE=3 SV=1	0.754508	0.847086	0.81987	0.807155	1.23889	1.17867	1.12963	1.1824	0.682644	0.000857492
A0A507QQN4	Uncharacterized protein	MPDQ_001975	Uncharacterized protein OS=Monascus purpureus OX=5098 GN=MPDQ_001975 PE=4 SV=1	0.853961	0.76456	0.802825	0.807115	1.24865	1.14939	1.15113	1.18306	0.682228	0.000845263
A0A507QRM3	Protein YOP1	MPDQ_000408	Protein YOP1 OS=Monascus purpureus OX=5098 GN=MPDQ_000408 PE=3 SV=1	0.807046	0.813776	0.798656	0.806493	1.08285	1.18744	1.27763	1.18264	0.681942	0.00263518
A0A507R1C6	Uncharacterized protein	MPDQ_004342	Uncharacterized protein OS=Monascus purpureus OX=5098 GN=MPDQ_004342 PE=4 SV=1	0.79172	0.865581	0.761802	0.806368	1.13788	1.20892	1.2016	1.1828	0.681745	0.000595535
A0A507QXQ0	Aminopeptidase	APE2	Aminopeptidase OS=Monascus purpureus OX=5098 GN=APE2 PE=3 SV=1	0.809987	0.800436	0.808512	0.806311	1.1868	1.19488	1.16808	1.18325	0.681435	1.52715e-06
A0A507R251	Uncharacterized protein	MPDQ_004354	Uncharacterized protein OS=Monascus purpureus OX=5098 GN=MPDQ_004354 PE=4 SV=1	0.794368	0.821188	0.802221	0.805926	1.15411	1.25318	1.14266	1.18332	0.681072	0.000467014
A0A507QQE0	Uncharacterized protein	MPDQ_001011	Uncharacterized protein OS=Monascus purpureus OX=5098 GN=MPDQ_001011 PE=3 SV=1	0.834923	0.790578	0.792647	0.806049	1.19232	1.15317	1.20553	1.18368	0.680972	6.00452e-05
A0A507QVD0	Uncharacterized protein	MPDQ_007735	Uncharacterized protein OS=Monascus purpureus OX=5098 GN=MPDQ_007735 PE=4 SV=1	0.8081	0.803141	0.805737	0.805659	1.20798	1.17212	1.17172	1.18394	0.680488	6.24818e-06
A0A507QXH6	Vacuolar protein sorting-associated protein 20	VPS20	Vacuolar protein sorting-associated protein 20 OS=Monascus purpureus OX=5098 GN=VPS20 PE=4 SV=1	0.751716	0.848755	0.812729	0.8044	1.17169	1.19789	1.18424	1.18461	0.679043	0.000203849
A0A5Q0TMM4	3-hydroxyacyl-[acyl-carrier-protein] dehydratase	MPsGeK	3-hydroxyacyl-[acyl-carrier-protein] dehydratase OS=Monascus purpureus OX=5098 GN=MPsGeK PE=3 SV=1	0.763078	0.894412	0.754068	0.803853	1.24324	1.20411	1.10872	1.18535	0.678154	0.00322165
A0A507QMC8	Uncharacterized protein	MPDQ_003927	Uncharacterized protein OS=Monascus purpureus OX=5098 GN=MPDQ_003927 PE=4 SV=1	0.787373	0.826983	0.795632	0.803329	1.19148	1.1826	1.18351	1.18587	0.677419	6.55718e-06
A0A507QTI1	Rab-GAP TBC domain-containing protein	MPDQ_006835	Rab-GAP TBC domain-containing protein OS=Monascus purpureus OX=5098 GN=MPDQ_006835 PE=4 SV=1	0.846431	0.776164	0.787489	0.803361	1.14806	1.21002	1.19984	1.18597	0.677386	0.000191319
A0A507R611	Uncharacterized protein	MPDQ_000113	Uncharacterized protein OS=Monascus purpureus OX=5098 GN=MPDQ_000113 PE=4 SV=1	0.758502	0.834271	0.815281	0.802685	1.15341	1.22702	1.17796	1.18613	0.676727	0.000258354
A0A507R398	Uncharacterized protein	MPDQ_003304	Uncharacterized protein OS=Monascus purpureus OX=5098 GN=MPDQ_003304 PE=4 SV=1	0.820739	0.806276	0.780831	0.802615	1.11934	1.22234	1.21742	1.18637	0.676533	0.000415948
A0A507R315	Uncharacterized protein	MPDQ_003652	Uncharacterized protein OS=Monascus purpureus OX=5098 GN=MPDQ_003652 PE=3 SV=1	0.794696	0.813868	0.79936	0.802642	1.21793	1.16529	1.17679	1.18667	0.676381	2.26962e-05
A0A507R4Y1	AB hydrolase-1 domain-containing protein	MPDQ_007877	AB hydrolase-1 domain-containing protein OS=Monascus purpureus OX=5098 GN=MPDQ_007877 PE=3 SV=1	0.769287	0.84497	0.793143	0.802467	1.17778	1.1836	1.1981	1.18649	0.676336	7.72478e-05
A0A507QS44	Amidase (Fragment)	MPDQ_000374	Amidase (Fragment) OS=Monascus purpureus OX=5098 GN=MPDQ_000374 PE=3 SV=1	0.841344	0.760734	0.804626	0.802234	1.20214	1.17484	1.1848	1.18726	0.675703	9.77585e-05
A0A507R1V9	Uncharacterized protein	MPDQ_004682	Uncharacterized protein OS=Monascus purpureus OX=5098 GN=MPDQ_004682 PE=3 SV=1	0.792841	0.829724	0.782505	0.80169	1.07196	1.2233	1.26532	1.18686	0.67547	0.00310958
A0A507QSF2	Aldedh domain-containing protein	MPDQ_000809	Aldedh domain-containing protein OS=Monascus purpureus OX=5098 GN=MPDQ_000809 PE=3 SV=1	0.789664	0.815221	0.800572	0.801819	1.2695	1.162	1.13133	1.18761	0.675154	0.000819454
A0A507QX88	RXT2_N domain-containing protein	MPDQ_006891	RXT2_N domain-containing protein OS=Monascus purpureus OX=5098 GN=MPDQ_006891 PE=4 SV=1	0.821718	0.733869	0.84708	0.800889	1.09174	1.21803	1.25414	1.18797	0.674166	0.00297176
A0A507QJX4	Uncharacterized protein	MPDQ_002828	Uncharacterized protein OS=Monascus purpureus OX=5098 GN=MPDQ_002828 PE=4 SV=1	0.716807	0.857338	0.826146	0.800097	1.25051	1.22584	1.08966	1.18867	0.673103	0.0040932
A0A507R285	Uncharacterized protein	MPDQ_004219	Uncharacterized protein OS=Monascus purpureus OX=5098 GN=MPDQ_004219 PE=3 SV=1	0.824938	0.757554	0.81832	0.800271	1.28157	1.16751	1.11887	1.18932	0.672883	0.00180388
A0A507QKG2	NAD(P)-bd_dom domain-containing protein	MPDQ_002451	NAD(P)-bd_dom domain-containing protein OS=Monascus purpureus OX=5098 GN=MPDQ_002451 PE=4 SV=1	0.776866	0.851441	0.770872	0.799726	1.1893	1.21102	1.16678	1.18903	0.672585	0.000175488
A0A507R2N1	Uncharacterized protein	MPDQ_003963	Uncharacterized protein OS=Monascus purpureus OX=5098 GN=MPDQ_003963 PE=4 SV=1	0.888632	0.725217	0.786069	0.799972	1.16428	1.1993	1.20464	1.18941	0.67258	0.00139294
A0A507R5J1	Uncharacterized protein	MPDQ_005499	Uncharacterized protein OS=Monascus purpureus OX=5098 GN=MPDQ_005499 PE=3 SV=1	0.758661	0.859341	0.778917	0.798973	1.27902	1.16877	1.12231	1.19003	0.671387	0.00217118
A0A507QXV4	Zn(2)-C6 fungal-type domain-containing protein	MPDQ_006517	Zn(2)-C6 fungal-type domain-containing protein OS=Monascus purpureus OX=5098 GN=MPDQ_006517 PE=4 SV=1	0.739715	0.830231	0.825986	0.798644	1.18333	1.28306	1.10306	1.18982	0.671234	0.00282919
A0A507R2S1	Uncharacterized protein	MPDQ_004234	Uncharacterized protein OS=Monascus purpureus OX=5098 GN=MPDQ_004234 PE=4 SV=1	0.909443	0.714701	0.769077	0.79774	1.14205	1.19079	1.24157	1.19147	0.669542	0.0036945
A0A507QS18	Uncharacterized protein	MPDQ_007448	Uncharacterized protein OS=Monascus purpureus OX=5098 GN=MPDQ_007448 PE=4 SV=1	0.867453	0.742495	0.782934	0.797627	1.20509	1.10496	1.26501	1.19168	0.669328	0.00268816
A0A507QNV5	SnoaL-like domain-containing protein	MPDQ_000822	SnoaL-like domain-containing protein OS=Monascus purpureus OX=5098 GN=MPDQ_000822 PE=4 SV=1	0.786857	0.816786	0.788258	0.797301	1.23962	1.19783	1.13725	1.19157	0.669119	0.000227996
A0A507QV30	Uncharacterized protein	MPDQ_007159	Uncharacterized protein OS=Monascus purpureus OX=5098 GN=MPDQ_007159 PE=4 SV=1	0.729152	0.873726	0.787986	0.796955	1.25007	1.18057	1.14416	1.1916	0.66881	0.00164309
A0A507R2M0	Uncharacterized protein	MPDQ_003284	Uncharacterized protein OS=Monascus purpureus OX=5098 GN=MPDQ_003284 PE=4 SV=1	0.792302	0.754268	0.842685	0.796418	0.954369	1.34635	1.27295	1.19122	0.668573	0.0325971
A0A507QT68	Annexin	MPDQ_006945	Annexin OS=Monascus purpureus OX=5098 GN=MPDQ_006945 PE=3 SV=1	0.815983	0.797298	0.774218	0.795833	1.17759	1.18917	1.2117	1.19282	0.667185	1.44912e-05
A0A507R0E4	CRAL-TRIO domain-containing protein	MPDQ_001792	CRAL-TRIO domain-containing protein OS=Monascus purpureus OX=5098 GN=MPDQ_001792 PE=4 SV=1	0.759036	0.838085	0.789096	0.795406	1.17963	1.2068	1.19226	1.1929	0.666786	8.22551e-05
A0A507QZ62	rRNA-processing protein las1	LAS1	rRNA-processing protein las1 OS=Monascus purpureus OX=5098 GN=LAS1 PE=4 SV=1	0.746627	0.831227	0.806319	0.794724	1.11945	1.25057	1.20956	1.1932	0.666047	0.00098934
A0A507R7Y0	Aldedh domain-containing protein	MPDQ_003038	Aldedh domain-containing protein OS=Monascus purpureus OX=5098 GN=MPDQ_003038 PE=3 SV=1	0.788294	0.812105	0.782317	0.794239	1.21696	1.19501	1.17089	1.19429	0.665031	1.56382e-05
A0A507QTF9	Phosphatidylglycerol/phosphatidylinositol transfer protein	NPC2	Phosphatidylglycerol/phosphatidylinositol transfer protein OS=Monascus purpureus OX=5098 GN=NPC2 PE=3 SV=1	0.743875	0.871723	0.766339	0.793979	1.30803	1.14744	1.12847	1.19465	0.664614	0.00443634
A0A507R216	Carboxylic ester hydrolase	MPDQ_002545	Carboxylic ester hydrolase OS=Monascus purpureus OX=5098 GN=MPDQ_002545 PE=3 SV=1	0.85537	0.739351	0.786995	0.793905	1.27938	1.14089	1.16564	1.1953	0.664187	0.00178968
A0A507QJC6	PKD_channel domain-containing protein	MPDQ_004847	PKD_channel domain-containing protein OS=Monascus purpureus OX=5098 GN=MPDQ_004847 PE=4 SV=1	0.806838	0.793821	0.77992	0.793526	1.17672	1.16762	1.2404	1.19491	0.664087	7.71383e-05
A0A507QMM1	tRNA (guanine(37)-N1)-methyltransferase	TRM5	tRNA (guanine(37)-N1)-methyltransferase OS=Monascus purpureus OX=5098 GN=TRM5 PE=3 SV=1	0.823163	0.788146	0.768835	0.793381	1.17591	1.17101	1.23843	1.19512	0.663852	0.000117172
A0A507QPV9	Nuclear receptor co-repressor 1	NCOR1	Nuclear receptor co-repressor 1 OS=Monascus purpureus OX=5098 GN=NCOR1 PE=4 SV=1	0.843737	0.747943	0.784679	0.79212	1.10829	1.24326	1.2367	1.19609	0.66226	0.00148526
A0A507R1N5	Vacuolar fusion protein MON1	MON1	Vacuolar fusion protein MON1 OS=Monascus purpureus OX=5098 GN=MON1 PE=3 SV=1	0.795307	0.779214	0.801297	0.791939	1.07581	1.28661	1.22506	1.19582	0.662254	0.00302949
A0A507QW65	Uncharacterized protein	MPDQ_005796	Uncharacterized protein OS=Monascus purpureus OX=5098 GN=MPDQ_005796 PE=4 SV=1	0.799553	0.762956	0.813956	0.792155	1.2032	1.17986	1.2058	1.19629	0.662178	1.97941e-05
A0A507QYY6	Amidohydro-rel domain-containing protein	MPDQ_006210	Amidohydro-rel domain-containing protein OS=Monascus purpureus OX=5098 GN=MPDQ_006210 PE=4 SV=1	0.879273	0.699296	0.798905	0.792491	1.29722	1.16305	1.13018	1.19682	0.662166	0.00517885
A0A507QPK7	Uncharacterized protein	MPDQ_002318	Uncharacterized protein OS=Monascus purpureus OX=5098 GN=MPDQ_002318 PE=4 SV=1	0.771226	0.798922	0.801154	0.790434	1.13645	1.23555	1.22007	1.19736	0.66015	0.000227083
A0A507R696	Uncharacterized protein	MPDQ_005563	Uncharacterized protein OS=Monascus purpureus OX=5098 GN=MPDQ_005563 PE=4 SV=1	0.773679	0.814042	0.782029	0.789917	1.11542	1.23985	1.23789	1.19772	0.659516	0.000686761
A0A507R0P4	Uncharacterized protein	MPDQ_002032	Uncharacterized protein OS=Monascus purpureus OX=5098 GN=MPDQ_002032 PE=4 SV=1	0.885425	0.711672	0.773615	0.790237	1.40334	1.04977	1.14512	1.19941	0.658854	0.0251047
A0A507QH40	HOG (High osmolarity glycerol) pathway protein	NBP2	HOG (High osmolarity glycerol) pathway protein OS=Monascus purpureus OX=5098 GN=NBP2 PE=4 SV=1	0.808261	0.767356	0.79115	0.788922	1.08731	1.25262	1.25626	1.19873	0.65813	0.00197853
A0A507QVR7	MFS domain-containing protein	MPDQ_006778	MFS domain-containing protein OS=Monascus purpureus OX=5098 GN=MPDQ_006778 PE=3 SV=1	0.780953	0.789472	0.796499	0.788975	1.23745	1.23489	1.12511	1.19915	0.657944	0.000388652
A0A507QGH9	MCU domain-containing protein	MPDQ_005031	MCU domain-containing protein OS=Monascus purpureus OX=5098 GN=MPDQ_005031 PE=3 SV=1	0.811844	0.77832	0.776131	0.788765	1.11503	1.27297	1.20889	1.19896	0.657872	0.000972597
A0A507QKN8	MFS domain-containing protein	MPDQ_002398	MFS domain-containing protein OS=Monascus purpureus OX=5098 GN=MPDQ_002398 PE=4 SV=1	0.852136	0.749402	0.763412	0.788317	1.23661	1.12457	1.23948	1.20022	0.656811	0.00115355
A0A507R024	Peptide hydrolase	MPDQ_004637	Peptide hydrolase OS=Monascus purpureus OX=5098 GN=MPDQ_004637 PE=3 SV=1	0.793245	0.788468	0.781926	0.78788	1.18499	1.19423	1.22087	1.20003	0.656549	3.30696e-06
A0A507QWN2	Restriction of telomere capping protein 5	RTC5	Restriction of telomere capping protein 5 OS=Monascus purpureus OX=5098 GN=RTC5 PE=4 SV=1	0.754461	0.811933	0.797147	0.787847	1.25048	1.18995	1.15995	1.20013	0.65647	0.000202054
A0A507R805	Uncharacterized protein	MPDQ_003059	Uncharacterized protein OS=Monascus purpureus OX=5098 GN=MPDQ_003059 PE=3 SV=1	0.757516	0.790237	0.816277	0.78801	1.32507	1.13243	1.14365	1.20038	0.656465	0.00310839
A0A507QTG5	Uncharacterized protein	MPDQ_000359	Uncharacterized protein OS=Monascus purpureus OX=5098 GN=MPDQ_000359 PE=4 SV=1	0.843512	0.771346	0.747589	0.787482	1.10315	1.18973	1.30805	1.20031	0.656066	0.00333477
A0A507R2U2	CBF domain-containing protein	MPDQ_002778	CBF domain-containing protein OS=Monascus purpureus OX=5098 GN=MPDQ_002778 PE=3 SV=1	0.814454	0.788109	0.759849	0.787471	1.31858	1.26202	1.0223	1.20097	0.655697	0.0109376
A0A507R4X9	Urate oxidase	MPDQ_006173	Urate oxidase OS=Monascus purpureus OX=5098 GN=MPDQ_006173 PE=3 SV=1	0.85704	0.681965	0.823132	0.787379	1.16281	1.2074	1.23232	1.20084	0.655688	0.00196045
A0A507QSK0	Uncharacterized protein	MPDQ_000808	Uncharacterized protein OS=Monascus purpureus OX=5098 GN=MPDQ_000808 PE=4 SV=1	0.691046	0.867014	0.802548	0.786869	1.30258	1.22842	1.0715	1.20083	0.65527	0.00833332
A0A507QW03	Uncharacterized protein	MPDQ_007401	Uncharacterized protein OS=Monascus purpureus OX=5098 GN=MPDQ_007401 PE=4 SV=1	0.701983	0.824876	0.83242	0.786426	1.08383	1.25311	1.26442	1.20045	0.655107	0.00455729
A0A507QN69	Cytidine deaminase	MPDQ_001237	Cytidine deaminase OS=Monascus purpureus OX=5098 GN=MPDQ_001237 PE=3 SV=1	0.728298	0.838521	0.793346	0.786722	1.39278	1.12975	1.08235	1.20163	0.654714	0.0151082
A0A507QV94	Cysteine dioxygenase	CDO1	Cysteine dioxygenase OS=Monascus purpureus OX=5098 GN=CDO1 PE=3 SV=1	0.757875	0.835134	0.766157	0.786389	1.34281	1.11975	1.14305	1.20187	0.654305	0.00516833
A0A507R1J7	Uncharacterized protein	MPDQ_004096	Uncharacterized protein OS=Monascus purpureus OX=5098 GN=MPDQ_004096 PE=4 SV=1	0.872966	0.741727	0.745161	0.786618	1.34014	1.13985	1.12683	1.20227	0.654276	0.00696099
A0A507QK82	Uncharacterized protein	MPDQ_005335	Uncharacterized protein OS=Monascus purpureus OX=5098 GN=MPDQ_005335 PE=4 SV=1	0.751626	0.809882	0.795905	0.785804	1.29422	1.2156	1.09659	1.20214	0.653673	0.00227534
A0A507QNH1	Oxidation resistance protein 1	OXR1	Oxidation resistance protein 1 OS=Monascus purpureus OX=5098 GN=OXR1 PE=4 SV=1	0.820298	0.778068	0.758616	0.785661	1.18225	1.21278	1.21145	1.20216	0.653541	3.63875e-05
A0A507QTS7	MJ1316 domain-containing protein	MPDQ_007421	MJ1316 domain-containing protein OS=Monascus purpureus OX=5098 GN=MPDQ_007421 PE=3 SV=1	0.806362	0.736635	0.813565	0.785521	1.23985	1.20573	1.16205	1.20254	0.653216	0.000233849
A0A507R252	Putative metallocarboxypeptidase ECM14	ECM14	Putative metallocarboxypeptidase ECM14 OS=Monascus purpureus OX=5098 GN=ECM14 PE=3 SV=1	0.732478	0.853493	0.768197	0.784722	1.16027	1.24451	1.20242	1.2024	0.65263	0.000649435
A0A507QVB2	Uncharacterized protein	MPDQ_005960	Uncharacterized protein OS=Monascus purpureus OX=5098 GN=MPDQ_005960 PE=3 SV=1	0.781916	0.825188	0.744258	0.783787	1.18347	1.24712	1.18021	1.2036	0.651202	0.000193831
A0A507QNU5	Chitinase	MPDQ_002870	Chitinase OS=Monascus purpureus OX=5098 GN=MPDQ_002870 PE=3 SV=1	0.799178	0.774466	0.776988	0.783544	1.20937	1.23562	1.16731	1.2041	0.65073	3.94525e-05
A0A507QKN1	Uncharacterized protein	MPDQ_002327	Uncharacterized protein OS=Monascus purpureus OX=5098 GN=MPDQ_002327 PE=4 SV=1	0.774777	0.812584	0.762183	0.783182	1.21991	1.23805	1.15494	1.2043	0.65032	0.000138506
A0A507QZ51	Serine/threonine-protein kinase Tel1	TEL1	Serine/threonine-protein kinase Tel1 OS=Monascus purpureus OX=5098 GN=TEL1 PE=3 SV=1	0.787161	0.796193	0.763626	0.782327	1.20636	1.26092	1.14799	1.20509	0.649187	0.000241123
A0A507QGD9	Uncharacterized protein	MPDQ_005179	Uncharacterized protein OS=Monascus purpureus OX=5098 GN=MPDQ_005179 PE=4 SV=1	0.869045	0.716885	0.760697	0.782209	0.994381	1.15922	1.46116	1.20492	0.64918	0.0425442
A0A507R3A1	Histone acetyltransferase	MPDQ_002969	Histone acetyltransferase OS=Monascus purpureus OX=5098 GN=MPDQ_002969 PE=3 SV=1	0.773976	0.784325	0.788114	0.782138	1.22874	1.21739	1.16994	1.20536	0.648885	2.16231e-05
A0A507QJV1	Uncharacterized protein	MPDQ_004050	Uncharacterized protein OS=Monascus purpureus OX=5098 GN=MPDQ_004050 PE=4 SV=1	0.744613	0.810007	0.789516	0.781379	1.24568	1.22158	1.15058	1.20595	0.647938	0.000249435
A0A507QM98	Cupin type-1 domain-containing protein	MPDQ_001621	Cupin type-1 domain-containing protein OS=Monascus purpureus OX=5098 GN=MPDQ_001621 PE=4 SV=1	0.738904	0.843536	0.759809	0.78075	1.1514	1.23316	1.23359	1.20605	0.647363	0.000538128
A0A507QH92	Lactamase_B domain-containing protein	MPDQ_004429	Lactamase_B domain-containing protein OS=Monascus purpureus OX=5098 GN=MPDQ_004429 PE=4 SV=1	0.845408	0.734644	0.763484	0.781179	1.26133	1.14295	1.21618	1.20682	0.647304	0.000883271
A0A507QU94	CFEM domain-containing protein	MPDQ_006489	CFEM domain-containing protein OS=Monascus purpureus OX=5098 GN=MPDQ_006489 PE=3 SV=1	0.634272	0.826205	0.881723	0.780733	1.27268	1.12657	1.2195	1.20625	0.647241	0.00785965
A0A507R4Q4	Potassium transport protein	TRK1_2	Potassium transport protein OS=Monascus purpureus OX=5098 GN=TRK1_2 PE=3 SV=1	0.783906	0.777565	0.777969	0.779813	1.15037	1.25028	1.22091	1.20719	0.645975	0.000135851
A0A507QVB7	Uncharacterized protein	MPDQ_006178	Uncharacterized protein OS=Monascus purpureus OX=5098 GN=MPDQ_006178 PE=4 SV=1	0.833598	0.737903	0.766651	0.779384	1.3343	1.12916	1.16267	1.20871	0.644807	0.00350177
A0A507R780	Uncharacterized protein	MPDQ_002984	Uncharacterized protein OS=Monascus purpureus OX=5098 GN=MPDQ_002984 PE=3 SV=1	0.710198	0.905535	0.717028	0.777587	1.17138	1.2748	1.18006	1.20875	0.6433	0.00392373
A0A507R648	Vacuolar calcium ion transporter	MPDQ_002993	Vacuolar calcium ion transporter OS=Monascus purpureus OX=5098 GN=MPDQ_002993 PE=3 SV=1	0.819275	0.76426	0.74924	0.777592	1.19252	1.23872	1.19747	1.20957	0.642868	7.50112e-05
A0A507QWN1	Uncharacterized protein	MPDQ_006354	Uncharacterized protein OS=Monascus purpureus OX=5098 GN=MPDQ_006354 PE=4 SV=1	0.779838	0.791445	0.761186	0.77749	1.25872	1.14736	1.22333	1.2098	0.64266	0.000220712
A0A507R536	Uncharacterized protein	MPDQ_002307	Uncharacterized protein OS=Monascus purpureus OX=5098 GN=MPDQ_002307 PE=4 SV=1	0.708739	0.88966	0.732041	0.776813	1.19232	1.25968	1.17672	1.20957	0.64222	0.00225125
A0A507R1B5	Uncharacterized protein	MPDQ_000573	Uncharacterized protein OS=Monascus purpureus OX=5098 GN=MPDQ_000573 PE=3 SV=1	0.753308	0.777665	0.800097	0.777023	1.23767	1.15678	1.23569	1.21005	0.642143	0.000131603
A0A507QIM1	U6 snRNA phosphodiesterase	USB1	U6 snRNA phosphodiesterase OS=Monascus purpureus OX=5098 GN=USB1 PE=3 SV=1	0.712661	0.849177	0.768385	0.776741	1.47315	1.16052	0.999186	1.21095	0.64143	0.0398799
A0A507QQ32	Vesicle transport through interaction with t-SNAREs 1A	VTI1A	Vesicle transport through interaction with t-SNAREs 1A OS=Monascus purpureus OX=5098 GN=VTI1A PE=3 SV=1	0.726831	0.817762	0.782799	0.775798	1.22967	1.22891	1.17408	1.21089	0.640686	0.000174675
A0A507QUL3	Dentin matrix acidic phosphoprotein 1	DMP1	Dentin matrix acidic phosphoprotein 1 OS=Monascus purpureus OX=5098 GN=DMP1 PE=4 SV=1	0.790209	0.757872	0.778758	0.775613	1.21207	1.18244	1.23968	1.2114	0.640264	2.16205e-05
A0A507QQH3	Uncharacterized protein	MPDQ_002129	Uncharacterized protein OS=Monascus purpureus OX=5098 GN=MPDQ_002129 PE=4 SV=1	0.68964	0.887444	0.743889	0.773658	1.22465	1.29237	1.12042	1.21248	0.638078	0.00476249
A0A507QWK2	TauD domain-containing protein	MPDQ_005631	TauD domain-containing protein OS=Monascus purpureus OX=5098 GN=MPDQ_005631 PE=4 SV=1	0.695737	0.834529	0.789842	0.77337	1.24169	1.23977	1.15748	1.21298	0.637577	0.000883339
A0A507R2G8	D-ser_dehydrat domain-containing protein	MPDQ_003960	D-ser_dehydrat domain-containing protein OS=Monascus purpureus OX=5098 GN=MPDQ_003960 PE=3 SV=1	0.773116	0.764049	0.779843	0.772336	1.18335	1.16596	1.29331	1.21421	0.636082	0.000386742
A0A507R0W3	4-hydroxyphenylpyruvate dioxygenase	MPDQ_004768	4-hydroxyphenylpyruvate dioxygenase OS=Monascus purpureus OX=5098 GN=MPDQ_004768 PE=3 SV=1	0.701657	0.87664	0.737983	0.772094	1.29783	1.30047	1.0445	1.21427	0.635852	0.0115909
A0A507R3D4	Protein-ER retention protein	ERD1	Protein-ER retention protein OS=Monascus purpureus OX=5098 GN=ERD1 PE=4 SV=1	0.808155	0.766855	0.742374	0.772461	1.36709	1.16047	1.11738	1.21498	0.635783	0.005084
A0A507QL18	Uncharacterized protein	MPDQ_003606	Uncharacterized protein OS=Monascus purpureus OX=5098 GN=MPDQ_003606 PE=4 SV=1	0.685901	0.905832	0.723439	0.771724	1.27353	1.2176	1.15226	1.21446	0.635444	0.00441492
A0A507QRV3	Uncharacterized protein	MPDQ_001332	Uncharacterized protein OS=Monascus purpureus OX=5098 GN=MPDQ_001332 PE=4 SV=1	0.781869	0.797375	0.736484	0.77191	1.2495	1.24514	1.14965	1.21477	0.635439	0.000289783
A0A507QP31	Small nuclear ribonucleoprotein G	SMG1	Small nuclear ribonucleoprotein G OS=Monascus purpureus OX=5098 GN=SMG1 PE=3 SV=1	0.621363	0.911043	0.780968	0.771125	1.13933	1.3301	1.17285	1.21409	0.635146	0.0123686
A0A507QU05	Uncharacterized protein	MPDQ_006687	Uncharacterized protein OS=Monascus purpureus OX=5098 GN=MPDQ_006687 PE=4 SV=1	0.708989	0.81481	0.786829	0.770209	1.13755	1.21708	1.29206	1.21556	0.633625	0.00123842
A0A507QH27	MFS domain-containing protein	MPDQ_004535	MFS domain-containing protein OS=Monascus purpureus OX=5098 GN=MPDQ_004535 PE=4 SV=1	0.724956	0.855293	0.728966	0.769739	0.963039	1.33952	1.34294	1.21517	0.633443	0.0286822
A0A507QYX4	Uncharacterized protein	MPDQ_003984	Uncharacterized protein OS=Monascus purpureus OX=5098 GN=MPDQ_003984 PE=4 SV=1	0.730021	0.841024	0.73537	0.768805	1.1549	1.24427	1.25161	1.21693	0.631759	0.000713761
A0A507QWD2	Carboxypeptidase	MPDQ_007177	Carboxypeptidase OS=Monascus purpureus OX=5098 GN=MPDQ_007177 PE=3 SV=1	0.759498	0.793323	0.752122	0.768314	1.20086	1.21567	1.23686	1.21779	0.630906	1.06231e-05
A0A507R529	Probable lysosomal cobalamin transporter	MPDQ_006584	Probable lysosomal cobalamin transporter OS=Monascus purpureus OX=5098 GN=MPDQ_006584 PE=3 SV=1	0.73779	0.803792	0.762878	0.768153	1.15448	1.22653	1.2719	1.21764	0.630856	0.000331001
A0A507QM74	Aa_trans domain-containing protein	MPDQ_004047	Aa_trans domain-containing protein OS=Monascus purpureus OX=5098 GN=MPDQ_004047 PE=3 SV=1	0.754001	0.774517	0.774311	0.76761	1.26866	1.08528	1.30259	1.21884	0.629785	0.00265271
A0A507QLE9	Cellulase domain-containing protein	MPDQ_004425	Cellulase domain-containing protein OS=Monascus purpureus OX=5098 GN=MPDQ_004425 PE=3 SV=1	0.759016	0.800867	0.735335	0.765073	1.15001	1.21492	1.29667	1.22054	0.626834	0.000611662
A0A507QWA5	Peptidase_S9 domain-containing protein	MPDQ_005432	Peptidase_S9 domain-containing protein OS=Monascus purpureus OX=5098 GN=MPDQ_005432 PE=4 SV=1	0.734368	0.808747	0.750212	0.764442	1.2101	1.2246	1.22898	1.22123	0.625962	4.01126e-05
A0A507QPS9	Uncharacterized protein	MPDQ_002421	Uncharacterized protein OS=Monascus purpureus OX=5098 GN=MPDQ_002421 PE=4 SV=1	0.682352	0.864111	0.74627	0.764244	1.22542	1.25768	1.18027	1.22113	0.625853	0.00138333
A0A507R1X4	Uncharacterized protein	MPDQ_003099	Uncharacterized protein OS=Monascus purpureus OX=5098 GN=MPDQ_003099 PE=4 SV=1	0.725303	0.794373	0.773598	0.764425	1.29508	1.15604	1.2138	1.22164	0.625737	0.000538597
A0A507R3J0	Uncharacterized protein	MPDQ_002001	Uncharacterized protein OS=Monascus purpureus OX=5098 GN=MPDQ_002001 PE=4 SV=1	0.701501	0.842135	0.746887	0.763507	1.23095	1.40668	1.02777	1.2218	0.624904	0.0173191
A0A507R4K5	MFS domain-containing protein	MPDQ_000539	MFS domain-containing protein OS=Monascus purpureus OX=5098 GN=MPDQ_000539 PE=4 SV=1	0.726002	0.80204	0.76015	0.762731	1.1637	1.26292	1.24102	1.22255	0.623887	0.000248096
A0A507QU78	Guanine nucleotide-binding protein subunit gamma	GNG1	Guanine nucleotide-binding protein subunit gamma OS=Monascus purpureus OX=5098 GN=GNG1 PE=4 SV=1	0.733515	0.760845	0.794258	0.762873	1.22403	1.22676	1.21761	1.2228	0.623875	1.32446e-05
A0A507QNS0	Uncharacterized protein	MPDQ_001810	Uncharacterized protein OS=Monascus purpureus OX=5098 GN=MPDQ_001810 PE=3 SV=1	0.793693	0.758003	0.736981	0.762892	1.29821	1.15839	1.21359	1.2234	0.623585	0.000466837
A0A507QM85	PX domain-containing protein YPT35	YPT35	PX domain-containing protein YPT35 OS=Monascus purpureus OX=5098 GN=YPT35 PE=3 SV=1	0.724833	0.795525	0.766774	0.762377	1.17925	1.26756	1.222	1.22293	0.6234	0.000148037
A0A507QRT3	Histone H1	MPDQ_000367	Histone H1 OS=Monascus purpureus OX=5098 GN=MPDQ_000367 PE=3 SV=1	0.805859	0.739451	0.74077	0.762027	1.19253	1.15909	1.31992	1.22384	0.62265	0.00100286
A0A507R584	Uncharacterized protein	MPDQ_007045	Uncharacterized protein OS=Monascus purpureus OX=5098 GN=MPDQ_007045 PE=4 SV=1	0.736522	0.790947	0.757531	0.761667	1.21324	1.25117	1.20697	1.22379	0.622383	2.53298e-05
A0A507QIV0	Telomerase reverse transcriptase	MPDQ_003451	Telomerase reverse transcriptase OS=Monascus purpureus OX=5098 GN=MPDQ_003451 PE=3 SV=1	0.751875	0.748186	0.783902	0.761321	1.50446	1.14806	1.02402	1.22552	0.621225	0.0324736
A0A507QSQ0	FAD_binding_3 domain-containing protein	MPDQ_000990	FAD_binding_3 domain-containing protein OS=Monascus purpureus OX=5098 GN=MPDQ_000990 PE=4 SV=1	0.949489	0.60608	0.727397	0.760989	1.10263	1.21078	1.36224	1.22522	0.621105	0.0209136
A0A0A0YT34	Ubiquitin		Ubiquitin OS=Monascus purpureus OX=5098 PE=2 SV=1	0.724164	0.813797	0.743965	0.760642	1.34798	1.18509	1.14265	1.22524	0.620811	0.00243061
A0A507R4T2	Ribose-phosphate pyrophosphokinase 1	PRS1_1	Ribose-phosphate pyrophosphokinase 1 OS=Monascus purpureus OX=5098 GN=PRS1_1 PE=3 SV=1	0.722336	0.823074	0.736226	0.760545	1.31196	1.23997	1.12339	1.22511	0.620799	0.00183969
A0A507R4S6	Methyltransf_2 domain-containing protein	MPDQ_007532	Methyltransf_2 domain-containing protein OS=Monascus purpureus OX=5098 GN=MPDQ_007532 PE=3 SV=1	0.696422	0.837944	0.747092	0.760486	1.34115	1.1861	1.14833	1.22519	0.620706	0.00297724
A0A507QRI6	Protein-S-isoprenylcysteine O-methyltransferase	MPDQ_007710	Protein-S-isoprenylcysteine O-methyltransferase OS=Monascus purpureus OX=5098 GN=MPDQ_007710 PE=3 SV=1	0.704804	0.788709	0.785791	0.759768	1.14127	1.40822	1.12539	1.22496	0.620238	0.00829699
A0A507QYA9	BHLH domain-containing protein	MPDQ_003935	BHLH domain-containing protein OS=Monascus purpureus OX=5098 GN=MPDQ_003935 PE=4 SV=1	0.813832	0.666207	0.799566	0.759868	1.10458	1.21658	1.35556	1.22557	0.620011	0.00575009
A0A507QT41	Catalase domain-containing protein	MPDQ_006989	Catalase domain-containing protein OS=Monascus purpureus OX=5098 GN=MPDQ_006989 PE=3 SV=1	0.734622	0.787242	0.755931	0.759265	1.22803	1.17807	1.27223	1.22611	0.619246	0.000116166
A0A507R4B8	Glycerol transporter	GUP1	Glycerol transporter OS=Monascus purpureus OX=5098 GN=GUP1 PE=4 SV=1	0.600113	0.834145	0.842074	0.758778	1.15574	1.35757	1.16307	1.22546	0.619179	0.0106694
A0A507QML7	Uncharacterized protein	MPDQ_003591	Uncharacterized protein OS=Monascus purpureus OX=5098 GN=MPDQ_003591 PE=4 SV=1	0.747823	0.798863	0.728307	0.758331	0.981018	1.45819	1.23802	1.22574	0.618671	0.0285398
A0A507QML9	Plasma membrane t-SNARE, secretory vesicle fusion	SSO2	Plasma membrane t-SNARE, secretory vesicle fusion OS=Monascus purpureus OX=5098 GN=SSO2 PE=4 SV=1	0.720892	0.781176	0.773791	0.75862	1.21	1.28319	1.18626	1.22648	0.618532	0.000177154
A0A507QVU7	Uncharacterized protein	MPDQ_005941	Uncharacterized protein OS=Monascus purpureus OX=5098 GN=MPDQ_005941 PE=4 SV=1	0.754557	0.759611	0.760651	0.758273	1.25092	1.22211	1.20857	1.2272	0.617889	3.14191e-06
A0A507QK07	Casein kinase I	YCK1	Casein kinase I OS=Monascus purpureus OX=5098 GN=YCK1 PE=3 SV=1	0.767344	0.732706	0.772783	0.757611	1.18922	1.22284	1.27091	1.22766	0.617119	6.22681e-05
A0A507R385	Neutral amino acid transporter	AVT3	Neutral amino acid transporter OS=Monascus purpureus OX=5098 GN=AVT3 PE=3 SV=1	0.738957	0.795283	0.732684	0.755642	1.18972	1.24034	1.25758	1.22921	0.614737	7.65843e-05
A0A507QX47	Uncharacterized protein	MPDQ_006850	Uncharacterized protein OS=Monascus purpureus OX=5098 GN=MPDQ_006850 PE=4 SV=1	0.512425	0.806739	0.946754	0.755306	1.29932	1.24119	1.1465	1.229	0.614569	0.0249985
A0A507QP83	COMPASS (Complex proteins associated with Set1p) component	SDC1	COMPASS (Complex proteins associated with Set1p) component OS=Monascus purpureus OX=5098 GN=SDC1 PE=3 SV=1	0.693693	0.827835	0.743118	0.754882	1.18278	1.29303	1.21294	1.22958	0.613933	0.000749729
A0A507QXE6	Fe2OG dioxygenase domain-containing protein	MPDQ_006740	Fe2OG dioxygenase domain-containing protein OS=Monascus purpureus OX=5098 GN=MPDQ_006740 PE=3 SV=1	0.677274	0.68724	0.900294	0.754936	1.30671	1.21327	1.17089	1.23029	0.613624	0.00461513
A0A507R3K1	Uncharacterized protein	MPDQ_000163	Uncharacterized protein OS=Monascus purpureus OX=5098 GN=MPDQ_000163 PE=3 SV=1	0.726256	0.822176	0.714018	0.75415	1.23211	1.26738	1.19237	1.23062	0.612822	0.000298191
A0A507QZI6	Transcription factor	TRPS1	Transcription factor OS=Monascus purpureus OX=5098 GN=TRPS1 PE=4 SV=1	0.720343	0.799738	0.741038	0.753706	1.18203	1.26502	1.24548	1.23084	0.612351	0.000159148
A0A507QXU2	NAD(P)-bd_dom domain-containing protein	MPDQ_005877	NAD(P)-bd_dom domain-containing protein OS=Monascus purpureus OX=5098 GN=MPDQ_005877 PE=4 SV=1	0.766313	0.735964	0.758343	0.75354	1.30816	1.2215	1.16588	1.23184	0.611716	0.000351309
A0A507QZU5	S-(hydroxymethyl)glutathione dehydrogenase	FDH1_1	S-(hydroxymethyl)glutathione dehydrogenase OS=Monascus purpureus OX=5098 GN=FDH1_1 PE=3 SV=1	0.837944	0.655309	0.767637	0.75363	1.443	1.12507	1.13044	1.23284	0.611297	0.0152415
A0A507QX16	Uncharacterized protein	MPDQ_007174	Uncharacterized protein OS=Monascus purpureus OX=5098 GN=MPDQ_007174 PE=4 SV=1	0.775698	0.735504	0.747439	0.75288	1.19553	1.24066	1.25985	1.23202	0.611096	2.86652e-05
A0A507QUF7	CAP10 domain-containing protein	MPDQ_000283	CAP10 domain-containing protein OS=Monascus purpureus OX=5098 GN=MPDQ_000283 PE=4 SV=1	0.731004	0.795172	0.727522	0.751233	1.15036	1.32958	1.21895	1.23296	0.609291	0.00104895
A0A507QYK9	FKBP12-associated protein	FAP1	FKBP12-associated protein OS=Monascus purpureus OX=5098 GN=FAP1 PE=4 SV=1	0.709507	0.829238	0.712761	0.750502	1.35239	1.1965	1.15436	1.23442	0.60798	0.00254666
A0A507R1F2	Cu/Pi carrier	PIC2	Cu/Pi carrier OS=Monascus purpureus OX=5098 GN=PIC2 PE=3 SV=1	0.668939	0.871486	0.710296	0.75024	1.34391	1.1909	1.16834	1.23438	0.607785	0.00427074
A0A507R2G9	60S acidic ribosomal protein P1	ALTA12	60S acidic ribosomal protein P1 OS=Monascus purpureus OX=5098 GN=ALTA12 PE=3 SV=1	0.712224	0.79354	0.74375	0.749838	1.2235	1.28644	1.19354	1.2345	0.607404	0.000179787
A0A507QSQ4	Putative lipase atg15	ATG15	Putative lipase atg15 OS=Monascus purpureus OX=5098 GN=ATG15 PE=4 SV=1	0.762102	0.73096	0.754703	0.749255	1.24836	1.25766	1.2004	1.23548	0.606451	1.72399e-05
A0A507QPL3	Epimerase domain-containing protein	MPDQ_000600	Epimerase domain-containing protein OS=Monascus purpureus OX=5098 GN=MPDQ_000600 PE=4 SV=1	0.72763	0.824645	0.692392	0.748222	1.28319	1.18251	1.24326	1.23632	0.605202	0.000579462
A0A507QVN1	Pre-mRNA-splicing factor CWC24	CWC24	Pre-mRNA-splicing factor CWC24 OS=Monascus purpureus OX=5098 GN=CWC24 PE=3 SV=1	0.583388	0.992927	0.665569	0.747295	1.46599	1.16433	1.08073	1.23702	0.60411	0.0459653
A0A507QNP1	Uncharacterized protein	MPDQ_000945	Uncharacterized protein OS=Monascus purpureus OX=5098 GN=MPDQ_000945 PE=4 SV=1	0.596435	0.903801	0.739461	0.746566	1.16969	1.27403	1.26609	1.2366	0.603723	0.00668615
A0A507QPA2	Transcription elongation factor SPT4	SPT4	Transcription elongation factor SPT4 OS=Monascus purpureus OX=5098 GN=SPT4 PE=3 SV=1	0.693924	0.804119	0.738886	0.745643	1.24453	1.25371	1.21681	1.23835	0.602127	0.000129677
A0A507QRZ7	Uncharacterized protein	MPDQ_001381	Uncharacterized protein OS=Monascus purpureus OX=5098 GN=MPDQ_001381 PE=3 SV=1	0.759036	0.727224	0.748903	0.745054	1.18442	1.23959	1.29319	1.23907	0.601303	0.000112867
A0A507R618	Uncharacterized protein	MPDQ_005558	Uncharacterized protein OS=Monascus purpureus OX=5098 GN=MPDQ_005558 PE=4 SV=1	0.755132	0.732066	0.748054	0.745084	1.25061	1.25686	1.21032	1.23926	0.601231	6.71595e-06
A0A507R4B1	Phosphomevalonate kinase	ERG8	Phosphomevalonate kinase OS=Monascus purpureus OX=5098 GN=ERG8 PE=3 SV=1	0.743936	0.745801	0.736655	0.742131	1.36093	1.22002	1.14616	1.24237	0.597352	0.00136715
A0A507R0W5	Uncharacterized protein	MPDQ_005161	Uncharacterized protein OS=Monascus purpureus OX=5098 GN=MPDQ_005161 PE=4 SV=1	0.772386	0.701784	0.751779	0.741983	1.33277	1.189	1.20608	1.24261	0.597114	0.000557367
A0A507R2M3	Superoxide dismutase [Cu-Zn]	SOD1	Superoxide dismutase [Cu-Zn] OS=Monascus purpureus OX=5098 GN=SOD1 PE=3 SV=1	0.682528	0.777904	0.761252	0.740562	1.20967	1.37358	1.14496	1.24274	0.595912	0.00247706
A0A507QXV3	Uncharacterized protein	MPDQ_006448	Uncharacterized protein OS=Monascus purpureus OX=5098 GN=MPDQ_006448 PE=4 SV=1	0.701841	0.766669	0.751876	0.740128	1.29629	1.23737	1.19746	1.24371	0.595098	0.000132104
A0A507R394	AB hydrolase-1 domain-containing protein	MPDQ_001148	AB hydrolase-1 domain-containing protein OS=Monascus purpureus OX=5098 GN=MPDQ_001148 PE=4 SV=1	0.758944	0.727643	0.733767	0.740118	1.31959	1.21593	1.19689	1.24414	0.594884	0.000213309
A0A507R623	Carboxylic ester hydrolase	FAEB-2	Carboxylic ester hydrolase OS=Monascus purpureus OX=5098 GN=FAEB-2 PE=3 SV=1	0.751578	0.694304	0.773792	0.739891	1.17407	1.24485	1.31236	1.24376	0.594882	0.00040868
A0A507QY85	Uncharacterized protein	MPDQ_006661	Uncharacterized protein OS=Monascus purpureus OX=5098 GN=MPDQ_006661 PE=4 SV=1	0.76051	0.703187	0.750767	0.738155	1.20183	1.23211	1.30254	1.24549	0.592661	0.000127217
Q65Z23	Citrinin polyketide synthase	pksCT	Citrinin polyketide synthase OS=Monascus purpureus OX=5098 GN=pksCT PE=1 SV=2	0.744584	0.728963	0.740355	0.737967	1.36883	1.23724	1.13259	1.24622	0.592165	0.00176131
A0A507QNC8	60S acidic ribosomal protein P2	RPP2B	60S acidic ribosomal protein P2 OS=Monascus purpureus OX=5098 GN=RPP2B PE=3 SV=1	0.757986	0.704277	0.750224	0.737496	1.22862	1.24196	1.26796	1.24618	0.591805	1.52173e-05
A0A507QMV2	Uncharacterized protein	MPDQ_003434	Uncharacterized protein OS=Monascus purpureus OX=5098 GN=MPDQ_003434 PE=4 SV=1	0.77648	0.716334	0.719962	0.737592	1.33617	1.16412	1.23967	1.24665	0.591658	0.000679106
A0A507QM84	Metallophos domain-containing protein	MPDQ_003782	Metallophos domain-containing protein OS=Monascus purpureus OX=5098 GN=MPDQ_003782 PE=4 SV=1	0.722179	0.76586	0.720114	0.736051	1.3128	1.19933	1.23073	1.24762	0.589964	0.000158094
A0A507QIC2	Carboxypeptidase	MPDQ_005197	Carboxypeptidase OS=Monascus purpureus OX=5098 GN=MPDQ_005197 PE=3 SV=1	0.711517	0.779915	0.713864	0.735099	1.21793	1.30535	1.22054	1.24794	0.58905	0.000147776
A0A507R5S0	OHCU_decarbox domain-containing protein	MPDQ_000012	OHCU_decarbox domain-containing protein OS=Monascus purpureus OX=5098 GN=MPDQ_000012 PE=4 SV=1	0.727265	0.712915	0.760113	0.733431	1.15795	1.3026	1.28767	1.24941	0.587022	0.000424807
A0A507QLW0	Uncharacterized protein	MPDQ_004311	Uncharacterized protein OS=Monascus purpureus OX=5098 GN=MPDQ_004311 PE=4 SV=1	0.703268	0.74386	0.753907	0.733679	1.36742	1.21876	1.16367	1.24995	0.586967	0.00119248
A0A507QNJ3	Endopolyphosphatase	PPN1	Endopolyphosphatase OS=Monascus purpureus OX=5098 GN=PPN1 PE=3 SV=1	0.684379	0.808678	0.703225	0.732094	1.18933	1.2676	1.29439	1.25044	0.585469	0.000484703
A0A507QTJ5	L51_S25_CI-B8 domain-containing protein	MPDQ_006905	L51_S25_CI-B8 domain-containing protein OS=Monascus purpureus OX=5098 GN=MPDQ_006905 PE=3 SV=1	0.727338	0.736765	0.730696	0.7316	1.27309	1.2689	1.21262	1.25153	0.584563	1.22232e-05
A0A507R5G4	Integrin beta-1-binding protein 2	ITGB1BP2	Integrin beta-1-binding protein 2 OS=Monascus purpureus OX=5098 GN=ITGB1BP2 PE=4 SV=1	0.76453	0.665855	0.75721	0.729198	1.4243	1.14837	1.19152	1.25473	0.58116	0.00453317
A0A507QYZ4	Uncharacterized protein	MPDQ_006051	Uncharacterized protein OS=Monascus purpureus OX=5098 GN=MPDQ_006051 PE=4 SV=1	0.650648	0.755515	0.779139	0.728434	1.2367	1.25461	1.27051	1.25394	0.580916	0.000207042
A0A507R8V6	N-acetyltransferase domain-containing protein	MPDQ_000074	N-acetyltransferase domain-containing protein OS=Monascus purpureus OX=5098 GN=MPDQ_000074 PE=4 SV=1	0.694267	0.73805	0.751786	0.728035	1.20738	1.29323	1.26249	1.25436	0.580402	6.63442e-05
A0A507QRQ6	Uncharacterized protein	MPDQ_000396	Uncharacterized protein OS=Monascus purpureus OX=5098 GN=MPDQ_000396 PE=4 SV=1	0.748927	0.741038	0.693662	0.727876	1.30081	1.30502	1.15945	1.25509	0.579938	0.000488785
A0A507QQW2	5-methyltetrahydropteroyltriglutamate--homocysteine S-methyltransferase	MET6	5-methyltetrahydropteroyltriglutamate--homocysteine S-methyltransferase OS=Monascus purpureus OX=5098 GN=MET6 PE=3 SV=1	0.720793	0.7586	0.701152	0.726849	1.27472	1.25364	1.23912	1.25583	0.578781	1.16055e-05
A0A507QJ15	Aamy domain-containing protein	MPDQ_003343	Aamy domain-containing protein OS=Monascus purpureus OX=5098 GN=MPDQ_003343 PE=3 SV=1	0.669912	0.778082	0.730688	0.726227	1.335	1.21008	1.22421	1.25643	0.578008	0.000461696
A0A507QYR8	Uncharacterized protein	MPDQ_003674	Uncharacterized protein OS=Monascus purpureus OX=5098 GN=MPDQ_003674 PE=4 SV=1	0.664733	0.797206	0.712866	0.724935	1.39223	1.20805	1.17309	1.25779	0.576357	0.00242739
A0A507QXL8	Uncharacterized protein	MPDQ_006502	Uncharacterized protein OS=Monascus purpureus OX=5098 GN=MPDQ_006502 PE=4 SV=1	0.754862	0.70863	0.710475	0.724655	1.30228	1.22834	1.24396	1.25819	0.575949	3.92788e-05
A0A507QJZ2	Protein kinase domain-containing protein	MPDQ_005706	Protein kinase domain-containing protein OS=Monascus purpureus OX=5098 GN=MPDQ_005706 PE=4 SV=1	0.71432	0.750056	0.708744	0.724373	1.226	1.30007	1.24744	1.25784	0.575889	3.09817e-05
A0A507QHT5	MFS domain-containing protein	MPDQ_004043	MFS domain-containing protein OS=Monascus purpureus OX=5098 GN=MPDQ_004043 PE=4 SV=1	0.653536	0.865335	0.650183	0.723018	1.24312	1.22649	1.30665	1.25875	0.574392	0.00205632
A0A5Q0TQI0	Monooxygenase	MPsGeN	Monooxygenase OS=Monascus purpureus OX=5098 GN=MPsGeN PE=4 SV=1	0.66385	0.841656	0.663658	0.723055	1.36359	1.28697	1.12713	1.25923	0.574202	0.00422944
A0A507R799	CDP-diacylglycerol-inositol 3-phosphatidyltransferase	PIS1	CDP-diacylglycerol-inositol 3-phosphatidyltransferase OS=Monascus purpureus OX=5098 GN=PIS1 PE=3 SV=1	0.678219	0.750621	0.738844	0.722561	1.33072	1.18447	1.26442	1.25987	0.573521	0.000358549
A0A507QJK9	Uncharacterized protein	MPDQ_004718	Uncharacterized protein OS=Monascus purpureus OX=5098 GN=MPDQ_004718 PE=4 SV=1	0.588548	0.869865	0.704088	0.720834	1.1031	1.46185	1.21411	1.25969	0.572232	0.0157784
A0A507R619	Uncharacterized protein	MPDQ_000853	Uncharacterized protein OS=Monascus purpureus OX=5098 GN=MPDQ_000853 PE=4 SV=1	0.762407	0.776029	0.619803	0.719413	1.37917	1.38042	1.02959	1.26306	0.56958	0.0128333
A0A507QZ38	Deacetylase	MPsGeO	Deacetylase OS=Monascus purpureus OX=5098 GN=MPsGeO PE=4 SV=1	0.625444	0.865533	0.663543	0.718173	1.32029	1.35524	1.11423	1.26325	0.568512	0.00674573
A0A507R2Y5	DJ-1_PfpI domain-containing protein	MPDQ_005577	DJ-1_PfpI domain-containing protein OS=Monascus purpureus OX=5098 GN=MPDQ_005577 PE=4 SV=1	0.766154	0.703992	0.68463	0.718259	1.29612	1.30246	1.19341	1.264	0.568244	0.000223121
A0A507QYC0	Uncharacterized protein	MPDQ_006511	Uncharacterized protein OS=Monascus purpureus OX=5098 GN=MPDQ_006511 PE=4 SV=1	0.723568	0.71165	0.71313	0.716116	1.1799	1.36516	1.25066	1.26524	0.565993	0.000530651
A0A507QXW7	Ferroxidase fet3	FET3	Ferroxidase fet3 OS=Monascus purpureus OX=5098 GN=FET3 PE=3 SV=1	0.666867	0.758748	0.721644	0.715753	1.2326	1.31037	1.25357	1.26551	0.565583	0.00010016
A0A507QL00	Polygalacturonase 1	PG1	Polygalacturonase 1 OS=Monascus purpureus OX=5098 GN=PG1 PE=3 SV=1	0.612837	0.860283	0.668827	0.713982	1.3714	1.36407	1.06623	1.26723	0.563418	0.0115741
A0A507QUT7	Autophagy-related protein	MPDQ_006357	Autophagy-related protein OS=Monascus purpureus OX=5098 GN=MPDQ_006357 PE=3 SV=1	0.602074	0.884205	0.655463	0.713914	1.50717	1.12961	1.16714	1.26797	0.563036	0.0200647
A0A507QWI6	CENP-V/GFA domain-containing protein	MPDQ_007302	CENP-V/GFA domain-containing protein OS=Monascus purpureus OX=5098 GN=MPDQ_007302 PE=3 SV=1	0.717096	0.703786	0.715966	0.712283	1.45406	1.24563	1.11013	1.26994	0.560878	0.00508989
A0A507QIC3	Uncharacterized protein	MPDQ_003735	Uncharacterized protein OS=Monascus purpureus OX=5098 GN=MPDQ_003735 PE=4 SV=1	0.698928	0.738883	0.697514	0.711775	1.25893	1.28379	1.26561	1.26945	0.560698	3.52749e-06
A0A507QR97	PRA1 family protein	MPDQ_001632	PRA1 family protein OS=Monascus purpureus OX=5098 GN=MPDQ_001632 PE=3 SV=1	0.6842	0.730182	0.720692	0.711691	1.28592	1.24321	1.27974	1.26962	0.560553	8.59639e-06
A0A507QVI3	Mannan polymerase II complex anp1 subunit	ANP1	Mannan polymerase II complex anp1 subunit OS=Monascus purpureus OX=5098 GN=ANP1 PE=4 SV=1	0.66478	0.758473	0.711968	0.71174	1.36834	1.29057	1.1503	1.26973	0.560543	0.00129153
A0A507QIK6	RNA 3'-terminal-phosphate cyclase (ATP)	MPDQ_003613	RNA 3'-terminal-phosphate cyclase (ATP) OS=Monascus purpureus OX=5098 GN=MPDQ_003613 PE=4 SV=1	0.689658	0.729344	0.713803	0.710935	1.20234	1.41162	1.19557	1.26984	0.55986	0.00147248
A0A507R312	Amine oxidase	MPDQ_002534	Amine oxidase OS=Monascus purpureus OX=5098 GN=MPDQ_002534 PE=3 SV=1	0.694043	0.719742	0.719074	0.710953	1.44049	1.20732	1.16524	1.27101	0.559359	0.00287219
A0A507QPS5	Uncharacterized protein	MPDQ_000436	Uncharacterized protein OS=Monascus purpureus OX=5098 GN=MPDQ_000436 PE=4 SV=1	0.767411	0.682205	0.680042	0.709886	1.26481	1.20141	1.34874	1.27166	0.558237	0.000399904
A0A507R0G9	PHB domain-containing protein	MPDQ_005362	PHB domain-containing protein OS=Monascus purpureus OX=5098 GN=MPDQ_005362 PE=3 SV=1	0.723849	0.697326	0.707451	0.709542	1.27904	1.24555	1.29075	1.27178	0.557913	3.53246e-06
A0A507QUC4	Epimerase domain-containing protein	MPDQ_008191	Epimerase domain-containing protein OS=Monascus purpureus OX=5098 GN=MPDQ_008191 PE=4 SV=1	0.695685	0.749363	0.678237	0.707762	1.42207	1.25975	1.13945	1.27376	0.555649	0.0026
A0A507R1Y2	Uncharacterized protein	MPDQ_004341	Uncharacterized protein OS=Monascus purpureus OX=5098 GN=MPDQ_004341 PE=4 SV=1	0.701336	0.705066	0.712172	0.706191	1.29635	1.26237	1.26564	1.27479	0.553968	9.27316e-07
A0A507R111	C2H2-type domain-containing protein	MPDQ_004001	C2H2-type domain-containing protein OS=Monascus purpureus OX=5098 GN=MPDQ_004001 PE=4 SV=1	0.720653	0.697002	0.699028	0.705561	1.254	1.29709	1.27467	1.27525	0.553271	2.55192e-06
A0A507QN37	Amidase domain-containing protein	MPDQ_003519	Amidase domain-containing protein OS=Monascus purpureus OX=5098 GN=MPDQ_003519 PE=4 SV=1	0.666972	0.765914	0.683302	0.705396	1.30083	1.27654	1.24843	1.27527	0.553137	7.56656e-05
A0A507QTX5	Uncharacterized protein	MPDQ_006733	Uncharacterized protein OS=Monascus purpureus OX=5098 GN=MPDQ_006733 PE=4 SV=1	0.695382	0.70477	0.70844	0.702864	1.21316	1.32664	1.29242	1.27741	0.550228	7.05082e-05
A0A507R7I7	Ceramidase	MPDQ_006643	Ceramidase OS=Monascus purpureus OX=5098 GN=MPDQ_006643 PE=3 SV=1	0.633747	0.800721	0.671784	0.702084	1.31584	1.31278	1.20573	1.27812	0.549311	0.000754044
A0A507QY54	Pyr_redox_2 domain-containing protein	MPDQ_004075	Pyr_redox_2 domain-containing protein OS=Monascus purpureus OX=5098 GN=MPDQ_004075 PE=4 SV=1	0.651918	0.768635	0.685788	0.702114	1.36933	1.26305	1.20308	1.27848	0.549177	0.000644077
A0A507QZK8	CBFD_NFYB_HMF domain-containing protein	MPDQ_005827	CBFD_NFYB_HMF domain-containing protein OS=Monascus purpureus OX=5098 GN=MPDQ_005827 PE=4 SV=1	0.622507	0.832098	0.6478	0.700802	1.24307	1.33232	1.26123	1.27887	0.547984	0.00126818
A0A507QSM5	Uncharacterized protein	MPDQ_007248	Uncharacterized protein OS=Monascus purpureus OX=5098 GN=MPDQ_007248 PE=4 SV=1	0.652331	0.790545	0.655986	0.699621	1.21774	1.35624	1.26609	1.28003	0.546568	0.00067894
A0A507QKK1	Uncharacterized protein	MPDQ_005486	Uncharacterized protein OS=Monascus purpureus OX=5098 GN=MPDQ_005486 PE=4 SV=1	0.619795	0.782205	0.697197	0.699733	1.40789	1.24864	1.18548	1.28067	0.54638	0.00201113
A0A507QXR6	Uncharacterized protein	MPDQ_004482	Uncharacterized protein OS=Monascus purpureus OX=5098 GN=MPDQ_004482 PE=4 SV=1	0.745094	0.630689	0.724402	0.700062	1.45402	1.18203	1.20818	1.28141	0.546322	0.00340771
A0A507QJS2	Glycosidase	CRF2	Glycosidase OS=Monascus purpureus OX=5098 GN=CRF2 PE=3 SV=1	0.585507	0.845433	0.66661	0.699183	1.31075	1.30748	1.22318	1.28047	0.546037	0.0020866
A0A507QIU0	Vacuolar protein sorting-associated protein 33B	VPS33B	Vacuolar protein sorting-associated protein 33B OS=Monascus purpureus OX=5098 GN=VPS33B PE=3 SV=1	0.680405	0.713467	0.703541	0.699138	1.31173	1.29862	1.23312	1.28115	0.54571	2.43597e-05
A0A507QVJ8	DNA mismatch repair protein	MSH3	DNA mismatch repair protein OS=Monascus purpureus OX=5098 GN=MSH3 PE=3 SV=1	0.751172	0.663305	0.681342	0.698607	1.3969	1.29363	1.15658	1.28237	0.544778	0.00143831
A0A507R6Y4	Amino_oxidase domain-containing protein	MPDQ_004548	Amino_oxidase domain-containing protein OS=Monascus purpureus OX=5098 GN=MPDQ_004548 PE=4 SV=1	0.67147	0.697122	0.725943	0.698178	1.42898	1.23897	1.1797	1.28255	0.544367	0.00160236
A0A507R7C2	Uncharacterized protein	MPDQ_005555	Uncharacterized protein OS=Monascus purpureus OX=5098 GN=MPDQ_005555 PE=4 SV=1	0.63905	0.780695	0.670515	0.696753	1.1055	1.3843	1.35659	1.28213	0.543434	0.00402525
A0A507QZ85	Uncharacterized protein	MPDQ_005136	Uncharacterized protein OS=Monascus purpureus OX=5098 GN=MPDQ_005136 PE=4 SV=1	0.710979	0.705037	0.672144	0.696053	1.49042	1.18466	1.17973	1.28494	0.541702	0.00470575
A0A507QTA2	Beta-mannosidase	MPDQ_000433	Beta-mannosidase OS=Monascus purpureus OX=5098 GN=MPDQ_000433 PE=4 SV=1	0.642689	0.738361	0.705377	0.695476	1.26528	1.28496	1.30213	1.28412	0.541596	3.98432e-05
A0A507QX21	Uncharacterized protein	MPDQ_006899	Uncharacterized protein OS=Monascus purpureus OX=5098 GN=MPDQ_006899 PE=4 SV=1	0.679183	0.714976	0.690341	0.694833	1.32927	1.29334	1.23285	1.28515	0.540662	3.96295e-05
A0A507R2J4	Uncharacterized protein	MPDQ_007524	Uncharacterized protein OS=Monascus purpureus OX=5098 GN=MPDQ_007524 PE=4 SV=1	0.546498	0.870713	0.664563	0.693925	1.39786	1.42758	1.03046	1.2853	0.539891	0.0204904
A0A507R4Q2	Uncharacterized protein	MPDQ_001149	Uncharacterized protein OS=Monascus purpureus OX=5098 GN=MPDQ_001149 PE=4 SV=1	0.632079	0.776814	0.671882	0.693592	1.26524	1.37356	1.21814	1.28565	0.539488	0.000718476
A0A507QXY2	Uncharacterized protein	MPDQ_006397	Uncharacterized protein OS=Monascus purpureus OX=5098 GN=MPDQ_006397 PE=4 SV=1	0.711977	0.694313	0.669857	0.692049	1.282	1.34065	1.24025	1.28763	0.537458	4.65319e-05
A0A507QT01	Uncharacterized protein	MPDQ_000818	Uncharacterized protein OS=Monascus purpureus OX=5098 GN=MPDQ_000818 PE=4 SV=1	0.684948	0.704724	0.685815	0.691829	1.27895	1.3161	1.26809	1.28771	0.537253	3.02764e-06
A0A507QND5	PH domain-containing protein	MPDQ_002339	PH domain-containing protein OS=Monascus purpureus OX=5098 GN=MPDQ_002339 PE=4 SV=1	0.710155	0.663527	0.693488	0.689057	1.29639	1.17693	1.39856	1.29062	0.533894	0.000779657
A0A507QTU2	Uncharacterized protein	MPDQ_008192	Uncharacterized protein OS=Monascus purpureus OX=5098 GN=MPDQ_008192 PE=3 SV=1	0.65389	0.733274	0.676992	0.688052	1.26735	1.36515	1.24017	1.29089	0.533005	0.000174552
A0A507QZW8	AA_permease domain-containing protein	MPDQ_002272	AA_permease domain-containing protein OS=Monascus purpureus OX=5098 GN=MPDQ_002272 PE=4 SV=1	0.662303	0.711326	0.687065	0.686898	1.3454	1.15352	1.37868	1.29253	0.531436	0.00106919
A0A507QMB2	Calcium-transporting ATPase	MPDQ_004012	Calcium-transporting ATPase OS=Monascus purpureus OX=5098 GN=MPDQ_004012 PE=3 SV=1	0.679416	0.695001	0.685112	0.68651	1.29907	1.32337	1.25548	1.29264	0.531091	7.6031e-06
A0A507QU59	DPBB_1 domain-containing protein	MPDQ_008113	DPBB_1 domain-containing protein OS=Monascus purpureus OX=5098 GN=MPDQ_008113 PE=4 SV=1	0.667836	0.712805	0.678097	0.686246	1.16908	1.32127	1.3865	1.29228	0.531035	0.000773846
A0A507QT98	Adenosine 5'-monophosphoramidase	HNT1	Adenosine 5'-monophosphoramidase OS=Monascus purpureus OX=5098 GN=HNT1 PE=4 SV=1	0.749738	0.622783	0.683676	0.685399	1.23536	1.40895	1.23691	1.29374	0.529781	0.00087726
A0A507R008	Prenylcys_lyase domain-containing protein	MPDQ_002294	Prenylcys_lyase domain-containing protein OS=Monascus purpureus OX=5098 GN=MPDQ_002294 PE=3 SV=1	0.672691	0.683554	0.696783	0.684343	1.21916	1.35448	1.30916	1.29426	0.528751	0.000111899
A0A507R1Y3	CMP/dCMP-type deaminase domain-containing protein	MPDQ_004450	CMP/dCMP-type deaminase domain-containing protein OS=Monascus purpureus OX=5098 GN=MPDQ_004450 PE=4 SV=1	0.65065	0.734854	0.664951	0.683485	1.39941	1.31569	1.17177	1.29562	0.527534	0.00101578
Q1ERH9	Esterase mpl1	mpl1	Esterase mpl1 OS=Monascus purpureus OX=5098 GN=mpl1 PE=1 SV=1	0.66417	0.705534	0.68021	0.683304	1.39082	1.28806	1.20878	1.29589	0.527286	0.000345631
A0A507QPL2	DUF676 domain-containing protein	MPDQ_000486	DUF676 domain-containing protein OS=Monascus purpureus OX=5098 GN=MPDQ_000486 PE=3 SV=1	0.706646	0.61771	0.722296	0.682217	1.22061	1.34557	1.32325	1.29648	0.526209	0.000260326
A0A507QNM7	Uncharacterized protein	MPDQ_001002	Uncharacterized protein OS=Monascus purpureus OX=5098 GN=MPDQ_001002 PE=4 SV=1	0.668371	0.647566	0.730065	0.682001	1.30797	1.25965	1.32306	1.29689	0.525872	3.95708e-05
A0A507QMH6	Peptidase A1 domain-containing protein	MPDQ_001536	Peptidase A1 domain-containing protein OS=Monascus purpureus OX=5098 GN=MPDQ_001536 PE=3 SV=1	0.611662	0.78971	0.642301	0.681225	1.29728	1.38631	1.20727	1.29695	0.525251	0.00122697
A0A507QT89	Plasma membrane ATPase	MPDQ_000718	Plasma membrane ATPase OS=Monascus purpureus OX=5098 GN=MPDQ_000718 PE=3 SV=1	0.692322	0.682931	0.669181	0.681478	1.35076	1.30847	1.23337	1.29753	0.525211	6.10287e-05
A0A507QQ93	Phosphodiesterase	PDE2	Phosphodiesterase OS=Monascus purpureus OX=5098 GN=PDE2 PE=3 SV=1	0.68686	0.679586	0.677729	0.681392	1.3387	1.28238	1.27163	1.29757	0.525129	8.00611e-06
A0A507R4K1	Fn3_like domain-containing protein	MPDQ_001474	Fn3_like domain-containing protein OS=Monascus purpureus OX=5098 GN=MPDQ_001474 PE=3 SV=1	0.643408	0.745922	0.649029	0.679453	1.30191	1.38414	1.21035	1.2988	0.523139	0.000504113
A0A507QNW4	1,3-beta-glucanosyltransferase	MPDQ_000781	1,3-beta-glucanosyltransferase OS=Monascus purpureus OX=5098 GN=MPDQ_000781 PE=3 SV=1	0.558222	0.838093	0.632	0.676105	1.43136	1.5114	0.962465	1.30174	0.519385	0.0304256
A0A507QR62	Uncharacterized protein	MPDQ_007930	Uncharacterized protein OS=Monascus purpureus OX=5098 GN=MPDQ_007930 PE=4 SV=1	0.551978	0.876257	0.598289	0.675508	1.51115	1.39604	1.00067	1.30262	0.518577	0.0274426
A0A507QZ98	Uncharacterized protein	MPDQ_006008	Uncharacterized protein OS=Monascus purpureus OX=5098 GN=MPDQ_006008 PE=4 SV=1	0.696854	0.638128	0.686351	0.673777	1.46144	1.21477	1.23938	1.3052	0.516226	0.00142694
A0A507QM49	RNA recognition motif-containing protein	NOP4	RNA recognition motif-containing protein OS=Monascus purpureus OX=5098 GN=NOP4 PE=4 SV=1	0.646497	0.688778	0.673614	0.66963	1.30148	1.41241	1.20968	1.30786	0.512005	0.000439377
A0A507QNF5	APH domain-containing protein	MPDQ_002324	APH domain-containing protein OS=Monascus purpureus OX=5098 GN=MPDQ_002324 PE=4 SV=1	0.631233	0.725548	0.649329	0.668703	1.16194	1.33749	1.42482	1.30808	0.511208	0.00149517
A0A507QYJ9	Uncharacterized protein	MPDQ_006208	Uncharacterized protein OS=Monascus purpureus OX=5098 GN=MPDQ_006208 PE=4 SV=1	0.644846	0.693399	0.666665	0.668303	1.39929	1.27832	1.25111	1.30957	0.510322	0.000176433
A0A507R4F1	WD repeat-containing protein jip5	JIP5	WD repeat-containing protein jip5 OS=Monascus purpureus OX=5098 GN=JIP5 PE=4 SV=1	0.722841	0.643225	0.638204	0.66809	1.40974	1.32956	1.19122	1.31017	0.509924	0.000761326
A0A507QJU0	Chorismate mutase	ARO7	Chorismate mutase OS=Monascus purpureus OX=5098 GN=ARO7 PE=4 SV=1	0.667245	0.656919	0.669931	0.664698	1.3303	1.32236	1.28545	1.3127	0.506358	1.44847e-06
A0A507QJ86	Uncharacterized protein	MPDQ_003201	Uncharacterized protein OS=Monascus purpureus OX=5098 GN=MPDQ_003201 PE=4 SV=1	0.57021	0.775116	0.648289	0.664538	1.4403	1.44253	1.05487	1.31257	0.506289	0.0103142
A0A507QXA6	GTPase-activating protein	MDR1_2	GTPase-activating protein OS=Monascus purpureus OX=5098 GN=MDR1_2 PE=4 SV=1	0.643449	0.700109	0.649271	0.664276	1.34789	1.29624	1.2949	1.31301	0.505919	1.32372e-05
A0A507QKD7	Uncharacterized protein	MPDQ_004027	Uncharacterized protein OS=Monascus purpureus OX=5098 GN=MPDQ_004027 PE=4 SV=1	0.673756	0.699752	0.618351	0.663953	1.28421	1.28033	1.37503	1.31319	0.505604	7.75182e-05
A0A507R2P9	AMPK1_CBM domain-containing protein	MPDQ_007081	AMPK1_CBM domain-containing protein OS=Monascus purpureus OX=5098 GN=MPDQ_007081 PE=4 SV=1	0.678323	0.639702	0.671126	0.66305	1.21297	1.35102	1.37736	1.31379	0.504686	0.000240602
A0A507QTL5	BRCT domain-containing protein	MPDQ_007622	BRCT domain-containing protein OS=Monascus purpureus OX=5098 GN=MPDQ_007622 PE=4 SV=1	0.691289	0.644931	0.647416	0.661212	1.4085	1.28192	1.25867	1.31636	0.502302	0.000179927
A0A507R374	Catalase	MPDQ_003968	Catalase OS=Monascus purpureus OX=5098 GN=MPDQ_003968 PE=3 SV=1	0.586155	0.740817	0.648356	0.658443	1.1889	1.41004	1.3529	1.31728	0.49985	0.00118933
A0A507QV13	Amidohydro-rel domain-containing protein	MPDQ_008072	Amidohydro-rel domain-containing protein OS=Monascus purpureus OX=5098 GN=MPDQ_008072 PE=4 SV=1	0.626081	0.711013	0.627736	0.654943	1.25706	1.37211	1.33384	1.321	0.495792	0.000110377
A0A507QT21	Lactamase_B domain-containing protein	MPDQ_000787	Lactamase_B domain-containing protein OS=Monascus purpureus OX=5098 GN=MPDQ_000787 PE=4 SV=1	0.633176	0.658691	0.672682	0.65485	1.22458	1.35921	1.37949	1.32109	0.495687	0.000182922
A0A507R3L9	Uncharacterized protein	MPDQ_004560	Uncharacterized protein OS=Monascus purpureus OX=5098 GN=MPDQ_004560 PE=3 SV=1	0.63686	0.710651	0.613571	0.653694	1.36419	1.36975	1.23393	1.32262	0.49424	0.000229474
A0A507QZA9	Enoyl reductase	MPsGeH	Enoyl reductase OS=Monascus purpureus OX=5098 GN=MPsGeH PE=4 SV=1	0.618529	0.709678	0.632285	0.653497	1.3844	1.27759	1.30671	1.3229	0.49399	9.64676e-05
A0A507R5Q2	Uncharacterized protein	MPDQ_006586	Uncharacterized protein OS=Monascus purpureus OX=5098 GN=MPDQ_006586 PE=4 SV=1	0.620808	0.700466	0.638519	0.653264	1.31006	1.34118	1.31709	1.32278	0.493858	1.33488e-05
A0A507QSY3	Arylamine N-acetyltransferase	NAT1	Arylamine N-acetyltransferase OS=Monascus purpureus OX=5098 GN=NAT1 PE=3 SV=1	0.624925	0.704419	0.628047	0.652464	1.3852	1.35672	1.2295	1.32381	0.49287	0.000248934
A0A507QJ64	Uncharacterized protein	MPDQ_005017	Uncharacterized protein OS=Monascus purpureus OX=5098 GN=MPDQ_005017 PE=3 SV=1	0.785318	0.553916	0.619428	0.652888	1.46496	1.27805	1.23123	1.32475	0.492839	0.00247965
A0A507QXR3	Uncharacterized protein	MPDQ_006762	Uncharacterized protein OS=Monascus purpureus OX=5098 GN=MPDQ_006762 PE=3 SV=1	0.551349	0.58652	0.815655	0.651174	1.3243	1.3471	1.30256	1.32465	0.49158	0.00130434
A0A507QUY6	PH domain-containing protein	MPDQ_006243	PH domain-containing protein OS=Monascus purpureus OX=5098 GN=MPDQ_006243 PE=4 SV=1	0.549884	0.717666	0.683042	0.650197	1.23991	1.59926	1.13503	1.32473	0.490815	0.0107433
A0A507QUS3	Ion channel activity protein	OPS1_2	Ion channel activity protein OS=Monascus purpureus OX=5098 GN=OPS1_2 PE=3 SV=1	0.694455	0.591551	0.651866	0.645957	1.12178	1.3502	1.51557	1.32918	0.48598	0.00442203
A0A507QKF9	Xanthine dehydrogenase	MPDQ_002420	Xanthine dehydrogenase OS=Monascus purpureus OX=5098 GN=MPDQ_002420 PE=3 SV=1	0.62813	0.681791	0.625396	0.645105	1.36185	1.31327	1.31645	1.33053	0.48485	9.17252e-06
A0A507QMJ7	Aminoacylproline aminopeptidase	MPDQ_001401	Aminoacylproline aminopeptidase OS=Monascus purpureus OX=5098 GN=MPDQ_001401 PE=3 SV=1	0.630046	0.662151	0.639255	0.643818	1.35421	1.33454	1.30634	1.33169	0.483457	2.15439e-06
A0A507QI58	mRNA stability protein	MPDQ_003855	mRNA stability protein OS=Monascus purpureus OX=5098 GN=MPDQ_003855 PE=3 SV=1	0.683966	0.620533	0.625118	0.643205	1.26702	1.2704	1.45937	1.33226	0.482792	0.000497197
A0A507R0H7	Abhydrolase_3 domain-containing protein	MPDQ_005395	Abhydrolase_3 domain-containing protein OS=Monascus purpureus OX=5098 GN=MPDQ_005395 PE=4 SV=1	0.643282	0.651426	0.632795	0.642501	1.41311	1.3182	1.26836	1.33322	0.481915	8.62105e-05
A0A507R6Z3	Aldedh domain-containing protein	MPDQ_007500	Aldedh domain-containing protein OS=Monascus purpureus OX=5098 GN=MPDQ_007500 PE=3 SV=1	0.635396	0.647346	0.642421	0.641721	1.25964	1.34679	1.39338	1.33327	0.481315	6.15457e-05
A0A507QXD5	Abhydrolase_3 domain-containing protein	MPDQ_004766	Abhydrolase_3 domain-containing protein OS=Monascus purpureus OX=5098 GN=MPDQ_004766 PE=4 SV=1	0.621141	0.651921	0.651762	0.641608	1.42744	1.30489	1.26972	1.33402	0.48096	0.000144236
A0A507QJP0	Alkaline phosphatase	MPDQ_002885	Alkaline phosphatase OS=Monascus purpureus OX=5098 GN=MPDQ_002885 PE=3 SV=1	0.616567	0.664019	0.640334	0.640307	1.34234	1.31873	1.34336	1.33481	0.479699	1.63621e-06
A0A507QUP9	Catalase	CTA1	Catalase OS=Monascus purpureus OX=5098 GN=CTA1 PE=3 SV=1	0.580514	0.730028	0.605377	0.638639	1.34719	1.415	1.24579	1.33599	0.478026	0.000495475
A0A507QKK2	DAO domain-containing protein	MPDQ_005199	DAO domain-containing protein OS=Monascus purpureus OX=5098 GN=MPDQ_005199 PE=4 SV=1	0.636937	0.630989	0.64678	0.638235	1.36883	1.33508	1.3069	1.33694	0.477386	2.92604e-06
A0A507QWA4	Uncharacterized protein	MPDQ_005473	Uncharacterized protein OS=Monascus purpureus OX=5098 GN=MPDQ_005473 PE=4 SV=1	0.523144	0.788694	0.602568	0.638135	1.5679	1.38662	1.05656	1.33703	0.47728	0.01446
A0A507QV73	Uncharacterized protein	MPDQ_007784	Uncharacterized protein OS=Monascus purpureus OX=5098 GN=MPDQ_007784 PE=4 SV=1	0.628663	0.648808	0.63495	0.637474	1.42108	1.35727	1.23492	1.33775	0.476525	0.000218307
A0A507QST5	AA_permease domain-containing protein	MPDQ_008123	AA_permease domain-containing protein OS=Monascus purpureus OX=5098 GN=MPDQ_008123 PE=4 SV=1	0.649266	0.625192	0.635604	0.636687	1.3881	1.3203	1.3071	1.3385	0.475672	1.12666e-05
A0A507R4B5	NLPC_P60 domain-containing protein	MPDQ_000881	NLPC_P60 domain-containing protein OS=Monascus purpureus OX=5098 GN=MPDQ_000881 PE=3 SV=1	0.632013	0.651083	0.625163	0.636086	1.41572	1.47387	1.12711	1.3389	0.475081	0.00282819
A0A507QJ29	CVNH domain-containing protein	MPDQ_003252	CVNH domain-containing protein OS=Monascus purpureus OX=5098 GN=MPDQ_003252 PE=4 SV=1	0.618471	0.679557	0.607519	0.635182	1.30178	1.42557	1.29027	1.33921	0.474298	0.000133819
A0A507R226	Bud site selection protein, Revert to axial protein 1	RAX1	Bud site selection protein, Revert to axial protein 1 OS=Monascus purpureus OX=5098 GN=RAX1 PE=4 SV=1	0.580215	0.689595	0.634922	0.634911	1.19202	1.42744	1.39705	1.33883	0.474226	0.000937642
A0A507R4J3	Gln-synt_C domain-containing protein	MPDQ_001464	Gln-synt_C domain-containing protein OS=Monascus purpureus OX=5098 GN=MPDQ_001464 PE=3 SV=1	0.628729	0.631241	0.643349	0.63444	1.36531	1.29803	1.35782	1.34039	0.473325	5.38495e-06
A0A507QHE1	COesterase domain-containing protein	MPDQ_004374	COesterase domain-containing protein OS=Monascus purpureus OX=5098 GN=MPDQ_004374 PE=3 SV=1	0.488488	0.832856	0.578924	0.633423	1.36335	1.44562	1.21172	1.34023	0.472623	0.0046493
A0A507QRJ4	M20_dimer domain-containing protein	MPDQ_001645	M20_dimer domain-containing protein OS=Monascus purpureus OX=5098 GN=MPDQ_001645 PE=3 SV=1	0.75469	0.530943	0.613551	0.633061	1.32514	1.35351	1.34776	1.34213	0.471683	0.000422838
A0A507QP52	Uncharacterized protein	MPDQ_000758	Uncharacterized protein OS=Monascus purpureus OX=5098 GN=MPDQ_000758 PE=3 SV=1	0.617571	0.618181	0.661316	0.632356	1.32969	1.4172	1.27916	1.34201	0.471199	7.78137e-05
A0A507R3Y5	Proline dehydrogenase	PUT1	Proline dehydrogenase OS=Monascus purpureus OX=5098 GN=PUT1 PE=3 SV=1	0.600186	0.659635	0.63715	0.632324	1.41282	1.29039	1.32383	1.34235	0.471057	6.17801e-05
A0A507QQI8	Alpha-mannosidase	AMS1	Alpha-mannosidase OS=Monascus purpureus OX=5098 GN=AMS1 PE=3 SV=1	0.634933	0.63812	0.623085	0.632046	1.33966	1.34273	1.34494	1.34244	0.470818	1.27542e-08
A0A507QN21	Uncharacterized protein	MPDQ_003353	Uncharacterized protein OS=Monascus purpureus OX=5098 GN=MPDQ_003353 PE=4 SV=1	0.566389	0.6938	0.628392	0.629527	1.47026	1.28726	1.27729	1.34494	0.468072	0.00059866
A0A507R759	MFS domain-containing protein	MPDQ_000117	MFS domain-containing protein OS=Monascus purpureus OX=5098 GN=MPDQ_000117 PE=4 SV=1	0.550406	0.718015	0.612097	0.626839	1.32314	1.39592	1.3207	1.34659	0.465502	0.000194235
A0A507QPN7	Non-histone chromosomal protein 6	NHP6	Non-histone chromosomal protein 6 OS=Monascus purpureus OX=5098 GN=NHP6 PE=4 SV=1	0.578202	0.652967	0.628674	0.619947	1.18166	1.46297	1.41281	1.35248	0.458378	0.00120767
A0A507QVM8	Uncharacterized protein	MPDQ_007770	Uncharacterized protein OS=Monascus purpureus OX=5098 GN=MPDQ_007770 PE=3 SV=1	0.602805	0.637319	0.61694	0.619022	1.36939	1.34279	1.35079	1.35432	0.45707	5.40407e-07
A0A507R1U7	Uncharacterized protein	MPDQ_004671	Uncharacterized protein OS=Monascus purpureus OX=5098 GN=MPDQ_004671 PE=4 SV=1	0.56563	0.685024	0.604297	0.618317	1.34758	1.4186	1.29753	1.35457	0.456467	0.000120951
A0A5Q0TJX7	NR-PKS	MPsGeA	NR-PKS OS=Monascus purpureus OX=5098 GN=MPsGeA PE=4 SV=1	0.567734	0.714123	0.566349	0.616069	1.437	1.37578	1.25816	1.35698	0.454	0.000497969
A0A507QRS6	MFS domain-containing protein	MPDQ_002349	MFS domain-containing protein OS=Monascus purpureus OX=5098 GN=MPDQ_002349 PE=4 SV=1	0.646949	0.597385	0.60366	0.615998	1.33141	1.38242	1.35762	1.35715	0.453891	4.17828e-06
A0A507R0J2	DAO domain-containing protein	MPDQ_001478	DAO domain-containing protein OS=Monascus purpureus OX=5098 GN=MPDQ_001478 PE=4 SV=1	0.596903	0.634297	0.606182	0.612461	1.40321	1.34961	1.32846	1.36043	0.450197	7.34518e-06
A0A507QX40	Uncharacterized protein	MPDQ_007186	Uncharacterized protein OS=Monascus purpureus OX=5098 GN=MPDQ_007186 PE=4 SV=1	0.627469	0.581958	0.624316	0.611247	1.28677	1.34562	1.45148	1.36129	0.44902	0.000118475
A0A507QNF9	Uncharacterized protein	MPDQ_003165	Uncharacterized protein OS=Monascus purpureus OX=5098 GN=MPDQ_003165 PE=3 SV=1	0.589545	0.6338	0.599305	0.60755	1.34603	1.45576	1.29187	1.36455	0.445237	0.000111331
A0A507QMY1	Uncharacterized protein	MPDQ_001270	Uncharacterized protein OS=Monascus purpureus OX=5098 GN=MPDQ_001270 PE=3 SV=1	0.533056	0.678956	0.604309	0.60544	1.4587	1.35314	1.2883	1.36671	0.44299	0.000306052
A0A507QTQ8	Jacalin-type lectin domain-containing protein	MPDQ_007726	Jacalin-type lectin domain-containing protein OS=Monascus purpureus OX=5098 GN=MPDQ_007726 PE=4 SV=1	0.645811	0.60266	0.563097	0.603856	1.43638	1.4138	1.25568	1.36862	0.441216	0.000242893
A0A507QL92	Uncharacterized protein	MPDQ_003520	Uncharacterized protein OS=Monascus purpureus OX=5098 GN=MPDQ_003520 PE=4 SV=1	0.577997	0.634547	0.592651	0.601732	1.45197	1.35645	1.30258	1.37034	0.439113	8.08318e-05
A0A507QT19	FAD_binding_3 domain-containing protein	MPDQ_007041	FAD_binding_3 domain-containing protein OS=Monascus purpureus OX=5098 GN=MPDQ_007041 PE=4 SV=1	0.587295	0.639639	0.576181	0.601038	1.40281	1.35043	1.35917	1.37081	0.438456	7.06435e-06
A0A507R4H0	Suppressor of the cold-sensitive snRNP bioproteinsis mutant brr1-1	SUB2_2	Suppressor of the cold-sensitive snRNP bioproteinsis mutant brr1-1 OS=Monascus purpureus OX=5098 GN=SUB2_2 PE=3 SV=1	0.565485	0.666557	0.567602	0.599881	1.3901	1.3538	1.37111	1.37167	0.437336	2.48963e-05
A0A507R4G5	Uncharacterized protein	MPDQ_002043	Uncharacterized protein OS=Monascus purpureus OX=5098 GN=MPDQ_002043 PE=4 SV=1	0.615663	0.576465	0.606435	0.599521	1.22703	1.46904	1.41875	1.3716	0.437095	0.000493869
A0A507QIT0	MFS domain-containing protein	MPDQ_003441	MFS domain-containing protein OS=Monascus purpureus OX=5098 GN=MPDQ_003441 PE=3 SV=1	0.535896	0.654598	0.606515	0.599003	1.34405	1.46161	1.3106	1.37209	0.436564	0.000174809
A0A507QR70	Amidohydro-rel domain-containing protein	MPDQ_000815	Amidohydro-rel domain-containing protein OS=Monascus purpureus OX=5098 GN=MPDQ_000815 PE=3 SV=1	0.595999	0.602806	0.587346	0.595383	1.3771	1.41274	1.3379	1.37591	0.432719	3.81563e-06
A0A507QZG7	High-affinity Zn(2+) transporter zrt1	ZRT1	High-affinity Zn(2+) transporter zrt1 OS=Monascus purpureus OX=5098 GN=ZRT1 PE=3 SV=1	0.510818	0.744729	0.528666	0.594738	1.23263	1.40886	1.48446	1.37532	0.432437	0.00180613
A0A507QIC9	MFS domain-containing protein	MPDQ_003750	MFS domain-containing protein OS=Monascus purpureus OX=5098 GN=MPDQ_003750 PE=3 SV=1	0.575355	0.615949	0.581902	0.591068	1.36689	1.38711	1.38517	1.37973	0.428396	6.17897e-07
A0A507QMY2	Beta-hexosaminidase	HEX1	Beta-hexosaminidase OS=Monascus purpureus OX=5098 GN=HEX1 PE=3 SV=1	0.482708	0.715728	0.572131	0.590189	1.31452	1.53257	1.29177	1.37962	0.427791	0.00152695
A0A507QVY4	Fe2OG dioxygenase domain-containing protein	MPDQ_006716	Fe2OG dioxygenase domain-containing protein OS=Monascus purpureus OX=5098 GN=MPDQ_006716 PE=3 SV=1	0.573357	0.612471	0.573714	0.586514	1.42379	1.37814	1.35043	1.38412	0.423745	5.7694e-06
A0A507R558	Spindle pole body component	MPDQ_007463	Spindle pole body component OS=Monascus purpureus OX=5098 GN=MPDQ_007463 PE=3 SV=1	0.563489	0.616623	0.576024	0.585379	1.59416	1.33817	1.22517	1.38583	0.422402	0.0019159
A0A507R1N4	Uncharacterized protein	MPDQ_004776	Uncharacterized protein OS=Monascus purpureus OX=5098 GN=MPDQ_004776 PE=4 SV=1	0.560909	0.614935	0.577168	0.584338	1.35771	1.41505	1.3845	1.38575	0.421676	4.07066e-06
A0A507QZJ4	Alpha-amylase	MPDQ_005949	Alpha-amylase OS=Monascus purpureus OX=5098 GN=MPDQ_005949 PE=3 SV=1	0.569193	0.588945	0.587294	0.581811	1.3703	1.48564	1.30844	1.38812	0.419134	0.000103348
A0A507R2H8	Uncharacterized protein	MPDQ_006099	Uncharacterized protein OS=Monascus purpureus OX=5098 GN=MPDQ_006099 PE=4 SV=1	0.420805	0.780896	0.538904	0.580202	1.45363	1.41863	1.29484	1.38903	0.417702	0.00225426
A0A507R5C1	Zds_C domain-containing protein	MPDQ_006104	Zds_C domain-containing protein OS=Monascus purpureus OX=5098 GN=MPDQ_006104 PE=4 SV=1	0.562545	0.606152	0.571824	0.580174	1.44062	1.40618	1.32296	1.38992	0.417416	2.67983e-05
A0A507QLN7	Uncharacterized protein	MPDQ_003245	Uncharacterized protein OS=Monascus purpureus OX=5098 GN=MPDQ_003245 PE=3 SV=1	0.547989	0.604417	0.584986	0.579131	1.35157	1.49447	1.32508	1.39037	0.416529	0.000124275
A0A507QN40	AB hydrolase-1 domain-containing protein	MPDQ_003338	AB hydrolase-1 domain-containing protein OS=Monascus purpureus OX=5098 GN=MPDQ_003338 PE=3 SV=1	0.536422	0.577101	0.616355	0.576626	1.5243	1.36078	1.29537	1.39348	0.413802	0.000341945
A0A507R3H2	Uncharacterized protein	MPDQ_003029	Uncharacterized protein OS=Monascus purpureus OX=5098 GN=MPDQ_003029 PE=3 SV=1	0.565567	0.605513	0.540628	0.570569	1.57735	1.32548	1.29515	1.39933	0.407745	0.000820515
A0A507QQJ8	MFS domain-containing protein	MPDQ_001802	MFS domain-containing protein OS=Monascus purpureus OX=5098 GN=MPDQ_001802 PE=4 SV=1	0.54798	0.580941	0.582086	0.570336	1.52879	1.33096	1.33819	1.39931	0.407583	0.000227549
A0A507QS17	Histone acetyltransferase	MPDQ_001359	Histone acetyltransferase OS=Monascus purpureus OX=5098 GN=MPDQ_001359 PE=3 SV=1	0.426182	0.711053	0.565857	0.567697	1.26659	1.53279	1.39985	1.39974	0.405573	0.0017857
A0A507QU37	Copper transporter	CTR3	Copper transporter OS=Monascus purpureus OX=5098 GN=CTR3 PE=3 SV=1	0.525829	0.60821	0.551161	0.561733	1.34476	1.45871	1.41504	1.40617	0.399478	3.33772e-05
A0A507QWP2	Regulator of ime2	RIM9	Regulator of ime2 OS=Monascus purpureus OX=5098 GN=RIM9 PE=4 SV=1	0.526018	0.607569	0.545135	0.559574	1.33453	1.37335	1.51666	1.40818	0.397374	0.000151012
A0A507QMQ4	Uncharacterized protein	MPDQ_003711	Uncharacterized protein OS=Monascus purpureus OX=5098 GN=MPDQ_003711 PE=3 SV=1	0.552752	0.567559	0.55659	0.558967	1.53232	1.39286	1.30391	1.4097	0.396516	0.000216705
A0A507QZM1	GH16 domain-containing protein	MPDQ_005838	GH16 domain-containing protein OS=Monascus purpureus OX=5098 GN=MPDQ_005838 PE=4 SV=1	0.386509	0.78805	0.486304	0.553621	1.37411	1.77066	1.09274	1.4125	0.391943	0.0204298
A0A507QJC9	Uncharacterized protein	MPDQ_003162	Uncharacterized protein OS=Monascus purpureus OX=5098 GN=MPDQ_003162 PE=3 SV=1	0.488875	0.608	0.564135	0.55367	1.32629	1.5705	1.34282	1.4132	0.391784	0.000566474
A0A507QL55	Uncharacterized protein	MPDQ_003575	Uncharacterized protein OS=Monascus purpureus OX=5098 GN=MPDQ_003575 PE=4 SV=1	0.516414	0.591911	0.552163	0.553496	1.49294	1.66725	1.08206	1.41408	0.391417	0.00791623
A0A507R417	MFS domain-containing protein	MPDQ_003027	MFS domain-containing protein OS=Monascus purpureus OX=5098 GN=MPDQ_003027 PE=4 SV=1	0.471089	0.66201	0.518039	0.550379	1.29142	1.48337	1.47314	1.41598	0.388692	0.000518315
A0A507R197	Uncharacterized protein	MPDQ_004347	Uncharacterized protein OS=Monascus purpureus OX=5098 GN=MPDQ_004347 PE=4 SV=1	0.566391	0.547563	0.526866	0.54694	1.49909	1.40186	1.36094	1.42063	0.384999	3.31647e-05
A0A507R0E9	Uncharacterized protein	MPDQ_005458	Uncharacterized protein OS=Monascus purpureus OX=5098 GN=MPDQ_005458 PE=4 SV=1	0.433711	0.649079	0.553237	0.545342	1.61288	1.45127	1.20115	1.42177	0.383566	0.00290318
A0A507QKU4	Uncharacterized protein	MPDQ_004705	Uncharacterized protein OS=Monascus purpureus OX=5098 GN=MPDQ_004705 PE=4 SV=1	0.539646	0.525825	0.567477	0.544316	1.70412	1.25976	1.30785	1.42391	0.382268	0.0033932
A0A507R3V0	WD_REPEATS_REGION domain-containing protein	MPDQ_000537	WD_REPEATS_REGION domain-containing protein OS=Monascus purpureus OX=5098 GN=MPDQ_000537 PE=4 SV=1	0.390567	0.660443	0.574345	0.541785	1.2288	1.78759	1.25249	1.42296	0.380745	0.0114494
A0A507R108	Uncharacterized protein	MPDQ_000880	Uncharacterized protein OS=Monascus purpureus OX=5098 GN=MPDQ_000880 PE=3 SV=1	0.522403	0.556623	0.530244	0.536423	1.37225	1.46346	1.4527	1.42947	0.375261	8.18717e-06
A0A507QMY5	Aminotran_1_2 domain-containing protein	MPDQ_002173	Aminotran_1_2 domain-containing protein OS=Monascus purpureus OX=5098 GN=MPDQ_002173 PE=4 SV=1	0.517898	0.522137	0.564958	0.534998	1.57821	1.36948	1.3475	1.43173	0.373673	0.000280878
A0A507QVL6	Oxidoreductase	MPsGeF	Oxidoreductase OS=Monascus purpureus OX=5098 GN=MPsGeF PE=4 SV=1	0.378719	0.752373	0.471962	0.534351	1.50728	1.70847	1.07643	1.43073	0.373482	0.0146267
A0A507R711	Uncharacterized protein	MPDQ_004578	Uncharacterized protein OS=Monascus purpureus OX=5098 GN=MPDQ_004578 PE=3 SV=1	0.556126	0.500177	0.543689	0.533331	1.237	1.49955	1.55931	1.43195	0.37245	0.000862996
A0A507QUU7	Alpha-galactosidase	MPDQ_007151	Alpha-galactosidase OS=Monascus purpureus OX=5098 GN=MPDQ_007151 PE=3 SV=1	0.539103	0.544092	0.516891	0.533362	1.383	1.42942	1.48487	1.43243	0.372348	8.00001e-06
A0A507QT04	Uncharacterized protein	MPDQ_000925	Uncharacterized protein OS=Monascus purpureus OX=5098 GN=MPDQ_000925 PE=4 SV=1	0.38476	0.685898	0.528361	0.533006	1.76422	1.46054	1.07534	1.43337	0.371856	0.0143747
A0A507QPM4	Peptide hydrolase	LAP1	Peptide hydrolase OS=Monascus purpureus OX=5098 GN=LAP1 PE=3 SV=1	0.451799	0.583259	0.506922	0.513993	1.433	1.53708	1.37928	1.44979	0.35453	9.85807e-05
Q8X1W9	Amidase	amdS	Amidase OS=Monascus purpureus OX=5098 GN=amdS PE=3 SV=1	0.509518	0.533575	0.495415	0.512836	1.47783	1.44921	1.42726	1.45143	0.353331	8.83366e-07
A0A507QZW5	Uncharacterized protein (Fragment)	MPDQ_005474	Uncharacterized protein (Fragment) OS=Monascus purpureus OX=5098 GN=MPDQ_005474 PE=4 SV=1	0.465422	0.593695	0.479185	0.512767	1.54084	1.43327	1.38032	1.45147	0.353273	0.000113176
A0A507QGN3	Uncharacterized protein	MPDQ_004951	Uncharacterized protein OS=Monascus purpureus OX=5098 GN=MPDQ_004951 PE=4 SV=1	0.4664	0.570748	0.500723	0.512624	1.44681	1.52279	1.38397	1.45119	0.353244	4.94529e-05
A0A507QLQ5	Oxidored_FMN domain-containing protein	MPDQ_004143	Oxidored_FMN domain-containing protein OS=Monascus purpureus OX=5098 GN=MPDQ_004143 PE=4 SV=1	0.472702	0.557596	0.501326	0.510541	1.47825	1.47771	1.40396	1.45331	0.351296	1.13954e-05
A0A507QQH8	Glutamate dehydrogenase	MPDQ_001921	Glutamate dehydrogenase OS=Monascus purpureus OX=5098 GN=MPDQ_001921 PE=3 SV=1	0.49865	0.507786	0.513762	0.506732	1.51359	1.45015	1.40771	1.45715	0.347755	6.81146e-06
A0A507R1G1	Fe2OG dioxygenase domain-containing protein	MPDQ_003290	Fe2OG dioxygenase domain-containing protein OS=Monascus purpureus OX=5098 GN=MPDQ_003290 PE=3 SV=1	0.499354	0.496678	0.517346	0.504459	1.5813	1.43309	1.36423	1.45954	0.345629	0.000120157
A0A144Y7G4	Short chain dehydrogenase mpl6	mpl6	Short chain dehydrogenase mpl6 OS=Monascus purpureus OX=5098 GN=mpl6 PE=1 SV=1	0.493995	0.524317	0.490076	0.502796	1.60454	1.46091	1.31772	1.46105	0.344133	0.000329116
A0A507QZK0	Carboxypeptidase	MPDQ_005817	Carboxypeptidase OS=Monascus purpureus OX=5098 GN=MPDQ_005817 PE=3 SV=1	0.453498	0.547975	0.499945	0.500473	1.56389	1.49947	1.32494	1.46277	0.342141	0.000228806
A0A507R053	Uncharacterized protein	MPDQ_004368	Uncharacterized protein OS=Monascus purpureus OX=5098 GN=MPDQ_004368 PE=3 SV=1	0.483675	0.535482	0.480299	0.499819	1.52389	1.55481	1.31119	1.4633	0.34157	0.000254721
A0A507QLT1	AB hydrolase-1 domain-containing protein	MPDQ_004375	AB hydrolase-1 domain-containing protein OS=Monascus purpureus OX=5098 GN=MPDQ_004375 PE=4 SV=1	0.491671	0.49185	0.510938	0.498153	1.47682	1.48286	1.43475	1.46481	0.340081	4.99331e-07
A0A507QIN3	Glyoxalase_6 domain-containing protein	MPDQ_003572	Glyoxalase_6 domain-containing protein OS=Monascus purpureus OX=5098 GN=MPDQ_003572 PE=4 SV=1	0.363139	0.515665	0.572827	0.483877	1.49122	1.47978	1.461	1.47733	0.327534	9.56789e-05
A0A507QPZ0	Amidase	MPDQ_002235	Amidase OS=Monascus purpureus OX=5098 GN=MPDQ_002235 PE=3 SV=1	0.48397	0.47608	0.492004	0.484018	1.98305	1.20842	1.24855	1.48001	0.327038	0.0167482
A0A507QRN3	Uncharacterized protein	MPDQ_001598	Uncharacterized protein OS=Monascus purpureus OX=5098 GN=MPDQ_001598 PE=4 SV=1	0.411476	0.564549	0.467327	0.481117	1.50775	1.53444	1.39774	1.47998	0.325084	8.26922e-05
Q1ERI2	Aldehyde dehydrogenase mpl4	mpl4	Aldehyde dehydrogenase mpl4 OS=Monascus purpureus OX=5098 GN=mpl4 PE=1 SV=1	0.424981	0.572196	0.441538	0.479572	1.66827	1.46507	1.31309	1.48214	0.323566	0.000889346
A0A507QNQ4	Uracil-regulated protein 1	URG1_1	Uracil-regulated protein 1 OS=Monascus purpureus OX=5098 GN=URG1_1 PE=3 SV=1	0.463665	0.489005	0.48213	0.478267	1.4613	1.47722	1.50988	1.4828	0.322543	4.02829e-07
A0A507QVU3	Dipeptidase	MPDQ_006728	Dipeptidase OS=Monascus purpureus OX=5098 GN=MPDQ_006728 PE=3 SV=1	0.459624	0.491145	0.475945	0.475571	1.51224	1.49963	1.4444	1.48543	0.320158	1.53564e-06
A0A507QUM0	Amine oxidase	CAO1	Amine oxidase OS=Monascus purpureus OX=5098 GN=CAO1 PE=3 SV=1	0.467282	0.489876	0.468898	0.475352	1.54849	1.41761	1.49154	1.48588	0.319912	1.26245e-05
A0A142PTM2	Dehydrogenase mpl7	mpl7	Dehydrogenase mpl7 OS=Monascus purpureus OX=5098 GN=mpl7 PE=1 SV=1	0.465086	0.49134	0.46633	0.474252	1.58988	1.53058	1.34035	1.48694	0.318946	0.000181022
A0A507QRQ5	Uncharacterized protein	MPDQ_001576	Uncharacterized protein OS=Monascus purpureus OX=5098 GN=MPDQ_001576 PE=4 SV=1	0.318965	0.669256	0.4051	0.46444	1.65577	1.75214	1.07718	1.49503	0.310656	0.0119357
A0A507R3R8	SnoaL-like domain-containing protein	MPDQ_002745	SnoaL-like domain-containing protein OS=Monascus purpureus OX=5098 GN=MPDQ_002745 PE=4 SV=1	0.492066	0.446729	0.454156	0.464317	1.60676	1.45771	1.42455	1.49634	0.310302	5.76834e-05
A0A507R2F6	Amidohydro-rel domain-containing protein	MPDQ_003289	Amidohydro-rel domain-containing protein OS=Monascus purpureus OX=5098 GN=MPDQ_003289 PE=3 SV=1	0.506145	0.446277	0.439783	0.464069	1.45945	1.53778	1.49064	1.49596	0.310215	4.89306e-06
A0A507QIG6	Amidohydro-rel domain-containing protein	MPDQ_003604	Amidohydro-rel domain-containing protein OS=Monascus purpureus OX=5098 GN=MPDQ_003604 PE=4 SV=1	0.474584	0.439909	0.472705	0.462399	1.702	1.43816	1.35513	1.49843	0.308589	0.000595742
A0A507QV87	Uncharacterized protein	MPDQ_007815	Uncharacterized protein OS=Monascus purpureus OX=5098 GN=MPDQ_007815 PE=4 SV=1	0.452753	0.449324	0.463167	0.455081	1.35131	1.5639	1.59523	1.50348	0.302686	0.000166208
A0A507QX79	Uncharacterized protein	MPDQ_007007	Uncharacterized protein OS=Monascus purpureus OX=5098 GN=MPDQ_007007 PE=3 SV=1	0.480492	0.432353	0.445962	0.452935	1.61365	1.4882	1.41828	1.50671	0.300613	5.74437e-05
A0A507R0V5	Tripeptidyl-peptidase sed2	SED2	Tripeptidyl-peptidase sed2 OS=Monascus purpureus OX=5098 GN=SED2 PE=4 SV=1	0.355891	0.558021	0.438556	0.450823	1.80196	1.53337	1.19051	1.50861	0.298833	0.00475917
A0A507R0Z6	Glutamine synthetase	GLN1	Glutamine synthetase OS=Monascus purpureus OX=5098 GN=GLN1 PE=3 SV=1	0.453931	0.416659	0.433554	0.434715	1.5921	1.51056	1.46681	1.52316	0.285403	9.08684e-06
A0A507QJP7	Uncharacterized protein	MPDQ_004519	Uncharacterized protein OS=Monascus purpureus OX=5098 GN=MPDQ_004519 PE=4 SV=1	0.401231	0.474722	0.422792	0.432915	1.51581	1.54236	1.51426	1.52414	0.284038	1.3175e-06
A0A507QPJ0	Uncharacterized protein	MPDQ_002333	Uncharacterized protein OS=Monascus purpureus OX=5098 GN=MPDQ_002333 PE=4 SV=1	0.371916	0.439951	0.483398	0.431755	1.47652	1.51184	1.58668	1.52501	0.283115	1.84305e-05
A0A507QKL7	Amine oxidase	MPDQ_002396	Amine oxidase OS=Monascus purpureus OX=5098 GN=MPDQ_002396 PE=3 SV=1	0.412831	0.455208	0.427511	0.43185	1.88823	1.35491	1.33748	1.52687	0.282833	0.00377973
A0A507R207	Aldolase_II domain-containing protein	MPDQ_002535	Aldolase_II domain-containing protein OS=Monascus purpureus OX=5098 GN=MPDQ_002535 PE=4 SV=1	0.366387	0.419518	0.492696	0.4262	1.5675	1.544	1.47981	1.53044	0.278483	1.64049e-05
A0A507R1W4	Glyceraldehyde-3-phosphate dehydrogenase 1	GAP1_1	Glyceraldehyde-3-phosphate dehydrogenase 1 OS=Monascus purpureus OX=5098 GN=GAP1_1 PE=3 SV=1	0.417049	0.437086	0.413477	0.422537	1.62348	1.55391	1.42514	1.53418	0.275417	4.5375e-05
A0A507R2N7	Carboxypeptidase	MPDQ_004369	Carboxypeptidase OS=Monascus purpureus OX=5098 GN=MPDQ_004369 PE=3 SV=1	0.393793	0.439737	0.412434	0.415321	1.61869	1.53621	1.46709	1.54066	0.269573	1.62869e-05
A0A507QH91	Uncharacterized protein	MPDQ_004426	Uncharacterized protein OS=Monascus purpureus OX=5098 GN=MPDQ_004426 PE=4 SV=1	0.424181	0.398316	0.413286	0.411928	1.49094	1.54146	1.59792	1.54344	0.266889	3.72014e-06
A0A507QSM1	Uncharacterized protein	MPDQ_007304	Uncharacterized protein OS=Monascus purpureus OX=5098 GN=MPDQ_007304 PE=3 SV=1	0.412621	0.400902	0.409006	0.407509	1.54639	1.53677	1.5598	1.54765	0.263308	1.13643e-08
A0A507QVC7	Guanine deaminase	MPDQ_005924	Guanine deaminase OS=Monascus purpureus OX=5098 GN=MPDQ_005924 PE=3 SV=1	0.312974	0.456724	0.436682	0.402127	1.56644	1.66774	1.42186	1.55201	0.2591	0.000167479
A0A507R5U6	Amidase	MPDQ_000042	Amidase OS=Monascus purpureus OX=5098 GN=MPDQ_000042 PE=3 SV=1	0.379301	0.386555	0.374753	0.380203	1.69189	1.52327	1.50406	1.57308	0.241694	3.71855e-05
A0A507QU72	Ammonium transporter	AMT1	Ammonium transporter OS=Monascus purpureus OX=5098 GN=AMT1 PE=3 SV=1	0.345861	0.364724	0.358454	0.356347	1.77181	1.49636	1.51716	1.59511	0.223399	0.000152653
A0A507QZN7	Uncharacterized protein	MPDQ_005600	Uncharacterized protein OS=Monascus purpureus OX=5098 GN=MPDQ_005600 PE=4 SV=1	0.320158	0.371375	0.355665	0.349066	1.67388	1.53601	1.59374	1.60121	0.218002	8.08942e-06
A0A507QWM8	Uncharacterized protein	MPDQ_005430	Uncharacterized protein OS=Monascus purpureus OX=5098 GN=MPDQ_005430 PE=4 SV=1	0.331498	0.370071	0.333916	0.345162	1.78298	1.53592	1.49689	1.60526	0.215019	0.000153844
A0A507QK28	MFS domain-containing protein	MPDQ_004271	MFS domain-containing protein OS=Monascus purpureus OX=5098 GN=MPDQ_004271 PE=4 SV=1	0.314181	0.342064	0.324082	0.326776	1.59876	1.66564	1.5991	1.62117	0.201568	6.71295e-07
A0A507QIJ5	Uncharacterized protein	MPDQ_003603	Uncharacterized protein OS=Monascus purpureus OX=5098 GN=MPDQ_003603 PE=3 SV=1	0.260526	0.352887	0.343522	0.318979	1.41813	1.73508	1.72856	1.62726	0.196022	0.000272445
A0A507QMT5	NodB homology domain-containing protein	MPDQ_003521	NodB homology domain-containing protein OS=Monascus purpureus OX=5098 GN=MPDQ_003521 PE=4 SV=1	0.291098	0.309866	0.295271	0.298745	1.74335	1.57086	1.62799	1.6474	0.181343	1.22018e-05
A0A507QYM0	Amine oxidase	MPDQ_006213	Amine oxidase OS=Monascus purpureus OX=5098 GN=MPDQ_006213 PE=3 SV=1	0.291562	0.293602	0.281877	0.289014	1.80005	1.69808	1.47115	1.65643	0.17448	0.000148582
A0A507QXX7	Uncharacterized protein	MPDQ_006470	Uncharacterized protein OS=Monascus purpureus OX=5098 GN=MPDQ_006470 PE=3 SV=1	0.251669	0.293406	0.263208	0.269428	1.96549	1.46074	1.59888	1.67504	0.160849	0.000743312
A0A507R5S3	Fe2OG dioxygenase domain-containing protein	MPDQ_001147	Fe2OG dioxygenase domain-containing protein OS=Monascus purpureus OX=5098 GN=MPDQ_001147 PE=3 SV=1	0.198337	0.233854	0.2273	0.21983	1.70685	1.68653	1.76351	1.71897	0.127885	5.0018e-07
Q1ERI0	2-oxoglutarate-dependent dioxygenase mpl2	mpl2	2-oxoglutarate-dependent dioxygenase mpl2 OS=Monascus purpureus OX=5098 GN=mpl2 PE=1 SV=1	0.155147	0.168137	0.169367	0.164217	2.07424	1.74509	1.49402	1.77112	0.0927194	0.000668418
A0A507R0X5	Bac_luciferase domain-containing protein	MPDQ_000839	Bac_luciferase domain-containing protein OS=Monascus purpureus OX=5098 GN=MPDQ_000839 PE=3 SV=1	0.125695	0.164888	0.148199	0.146261	1.72096	1.93176	1.70469	1.7858	0.0819019	2.45712e-05
A0A507QLT7	Uncharacterized protein	MPDQ_002833	Uncharacterized protein OS=Monascus purpureus OX=5098 GN=MPDQ_002833 PE=4 SV=1	1.1135	1.00274	1.07004	1.06209	0.98135	0.906455	0.962198	0.950001	1.11799	0.0462206
A0A507QNI8	70-kilodalton heat shock protein	HSP70_2	70-kilodalton heat shock protein OS=Monascus purpureus OX=5098 GN=HSP70_2 PE=3 SV=1	1.15194	0.993327	1.07896	1.07474	0.948586	0.926117	0.940725	0.938476	1.1452	0.0422759
[truncated: 3,144 more rows]
